# Supplementary material for: Community surveys of the prevalence, distribution, and coinfection of helminth and protozoan infections in semiurban and rural areas of Gabon, Central Africa
Source: PLoS Negl Trop Dis. 2025 Jun 12;19(6):e0013161. doi: 10.1371/journal.pntd.0013161 (PMC12161571; doi:10.1371/journal.pntd.0013161)
Supplement: S1 Dataset — (XLSX) [file pntd.0013161.s003.xlsx]

## Sheet: codebook
	variable name	description	modalities and code
	study_id	identification number of participant	unique participant identification number
	age	age of the participant in year	in year
	gender	gender of the participant	0.Female; 1.Male
	occupation	occupation of participants	1.Farmer; 2.Student; 3.Others; 4.No occupation
	location		1.Lambaréné, 2.Southern rural area, 3.Northern rural area
	current_tak_medic	current medication intake	0.No; 1.Yes
	diseas_tak_medic_4	taking treatment for a disease	0.No; 1.Yes
	fever_last_3_days	have had a fever during the three days preceding the screening day	0.No; 1.Yes
	body_temp	temperature taken at the time of fever	in degrees Celsius
	part_complaint	Does the participant have any complaints?	0.No; 1.Yes
	first_complaint	main complaint reported by the participant	description of the complaint
	second_complaint	other complaint reported by the participant	description of the complaint
	third_complaint	other complaint reported by the participant	description of the complaint
	malaria_para	status for malaria infection	0.Negative; 1.Positive
	parasitemia	number of parasites at TBS	parasites per µ of blood
	malaria_species	species detected	1.P. falciparum; 2.P. malaria; 3.P. ovale
	gametocyte	presence of gametocytes	0.No; 1.Yes
	parasitemia2	number of gametocytes	gametocytes per µ of blood
	filariasis	status for filariasis	0.Negative; 1.Positive
	loa_loa	loa loa parasitemia	loa loa per ml of blood
	m_perstans	mansonnella perstans parasitemia	m. perstans per ml of blood
	urin_color	urine color	color name
	first_urin_collect	was the first urine sample collected?	0.No; 1.Yes
	first_urin_result	result after analysis of the first urine sample	0.Negative; 1.Positive
	first_urin_egg_count	number of eggs in first urine sample	eggs per 10ml of urine
	secnd_urin_collect	was the second urine sample collected?	0.No; 1.Yes
	secnd_urin_collect_result	result after analysis of the second urine sample	0.Negative; 1.Positive
	secnd_urin_col_egg_count	number of eggs in second urine sample	eggs per 10ml of urine
	third_urin_collect	was the third urine sample collected?	0.No; 1.Yes
	third_urin_collect_result	result after analysis of the third urine sample	0.Negative; 1.Positive
	third_urin_col_egg_count	number of eggs in third urine sample	eggs per 10ml of urine
	final_result	final result	0.Negative; 1.Positive
	final_result_count	final result count	eggs per 10ml of urine
	stool_sample_collected	was stool sample collected?	0.No; 1.Yes
	stool_result	results after stool analysis	0.Negative; 1.Positive
	a_lumb	status for ascaris lumbricoides	0.Negative; 1.Positive
	a_lumb_egg_count	number of ascaris lumbricoides eggs counted	eggs per gram of stool
	t_trich	status for trichuris trichuira	0.Negative; 1.Positive
	t_trich_egg_count	number of trichuris trichuira eggs counted	eggs per gram of stool
	hookworm	status for hookwook	0.Negative; 1.Positive
	hookworm_eggs_count	number of hookwook eggs counted	eggs per gram of stool
	hookworm_larvae_count	number of hookwook larvae counted	larvae per gram of stool
	s_sterco	status for strongyloides stercoralis	0.Negative; 1.Positive
	s_sterco_larvae_count	number of strongyloides larvae counted	larvae per gram of stool
	protozoa_mif_mzn_tech	was the MIF technique performed for the detection of protozoa?	0.No; 1.Yes
	protozoa_reult	status of protozoa after laboratory analysis	0.Negative; 1.Positive
	first_species	first species of protozoa detected	protozoan species name
	second_species	second species of protozoa detected	protozoan species name
	third_species	third species of protozoa detected	protozoan species name
	anoth_para_found	were other parasite species found in stool sample?	0.No; 1.Yes
	other_para_found_name	name of the other parasites found in stool sample	parasite species name
	otn_para_egg_count	number of eggs counted for the other parasites found in stool sample	eggs per gram of stool

## Sheet: database
study_id	age	gender	occupation	location	current_tak_medic	diseas_tak_medic_4	fever_last_3_days	body_temp	part_complaint	first_complaint	second_complaint	third_complaint	malaria_para	parasitemia	malaria_species	gametocyte	parasitemia2	filariasis	loa_loa	m_perstans	urin_color	first_urin_collect	first_urin_result	first_urin_egg_count	secnd_urin_collect	secnd_urin_collect_result	secnd_urin_col_egg_count	third_urin_collect	third_urin_collect_result	third_urin_col_egg_count	final_result	final_result_count	stool_sample_collected	stool_result	a_lumb	a_lumb_egg_count	t_trich	t_trich_egg_count	hookworm	hookworm_eggs_count	hookworm_larvae_count	s_sterco	s_sterco_larvae_count	protozoa_mif_mzn_tech	protozoa_reult	first_species	second_species	third_species	anoth_para_found
CT-0001	52	0	1	2	0		0	37.0	1	douleur abdominale	douleur au niveau du dos	les crampes	0			0		1	1	0	jaune	1	1	43	0			0			1	43	1	0										1	1	blastocystis hominis			0
CT-0002	38	0	4	2	0		0	37.2	1	maux de tete			0			0		0			jaune	1	0		1	0		1	1	2	1	2	1	0										1	0				0
CT-0003	43	1	3	2	1	tension	0	36.2	0				0			0		1	3	0	jaune	1	0		1	0		1	0		0		0	0										1	1	entamoeba coli
CT-0004	28	0	1	2	0		0	37.3	0				0			0		0			jaune	1	0		1	1	113	0			1	113	1	0										1	0				0
CT-0005	19	0	4	2	0		0	37.0	0				0			0		0			jaune	1	1	3	0			0			1	3	1	0										1	0
CT-0006	31	1	1	2	0		0	36.6	0				0			0		0			jaune	1	0		1	0		1	0		0		1	1	0		0		1	60	1	0		1	1	iodamoeba butschlii
CT-0007	49	1	4	2	0		0	36.8	0				0			0		0				0			0			0					1	0										1	1	entamoeba histolytica/dispar	iodamoeba butschlii
CT-0008	7	1	2	2	0		0	36.9	1	douleur au niveaux de l oreil			0			0		0			jaune	1	1	39	0			0			1	39	1	0										1	0
CT-0009	48	0	1	2	0		1	37.5	1	maux de tete	fièvre les soirs	trouble de la vue	1	2879	1	1	2	1	2	0	jaune	1	1	2	0			0			1	2	1	0										1	0
CT-0010	62	1	3	2	0		0	36.9	1	des crampe au niveaux des bras	problème des yeux		0			0		0			jaune	1	0		1	0		1	0		0		1	0										1	0
CT-0011	49	1	1	2	0		0	37.0	1	Douleurs lombaires			0			0		0			jaune	1	0		1	0		1	0		0		1	1	0		0		0			1	1	1	0				0
CT-0012	54	1	1	2	0		0	36.5	0				0			0		0			jaune	1	0		1	0		1	0		0		1	1	0		0		1	6294	3934	0		1	0				0
CT-0013	52	1	4	2	0		0	36.2	0				0			0		0			jaune	1	0		1	0		1	0		0		1	0										1	0
CT-0014	67	1	3	2	0		0	37.5	0				0			0		0			jaune	1	0		1	0		1	0		0		1	0										1	0				0
CT-0015	52	0	1	2	0		0	36.5	0				0			0		0			jaune	1	0		1	0		1	0		0		1	0										1	0
CT-0016	62	0	1	2	0		0	36.8	1	douleur au niveaux du dos			0			0		0			jaune	1	0		1	0		1	0		0		1	0										1	0
CT-0017	22	1	3	2	0		0	36.6	0				0			0		0			jaune	1	0		1	0		1	0		0		1	0										1	0
CT-0018	24	1	4	2	0		0	36.8	1	dorsalgie			0			0		0			jaune	1	0		1	0		1	0		0		1	1	0		1	24	0			0		1	1	blastocystis hominis
CT-0019	54	0	1	2	0		1	37.5	1	polyarthralgie			0			0		0			jaune	1	0		1	0		1	0		0		1	0										1	1	iodamoeba butschlii
CT-0020	78	0	3	2	0		0	36.5	1	mal de corps	manque de sel	mal de tete et probleme de vu	0			0		0				0			0			0					1	0										1	1	endolimax nana			1
CT-0021	70	1	3	2	1	pour des courbatures	1	36.5	1	probleme d estomac	mal de genou		0			0		0			jaune	1	0		1	0		1	0		0		1	0										1	0				0
CT-0022	73	0	4	2	0		0	36.1	1	polyalgies	trouble de la vue		0			0		0				0			0			0					1	0										1	0				0
CT-0023	38	0	4	2	0		1	36.3	1	rhumatisme			0			0		1	5	0	jaune	1	0		1	0		1	0		0		1	0										1	0				0
CT-0024	5	0	2	2	0		0	36.5	0				0			0		0			jaune	1	0		1	0		1	0		0		1	0										1	0				0
CT-0025	8	1	2	2	0		0	36.9	0				0			0		0				0			0			0					1	0										1	1	blastocystis hominis
CT-0026	49	1	1	2	1	coartem, paracetamol	1	36.5	0				0			0		0			jaune	1	0		1	0		1	0		0		1	0										1	0				0
CT-0027	11	0	2	2	0		0	36.5	1	mal de yeux			0			0		0			jaune	1	0		1	0		1	0		0		1	0										1	0				0
CT-0028	70	0	4	2	0		0	35.9	0				0			0		0			jaune	1	0		1	0		1	0		0		1	0										1	0				0
CT-0029	38	1	1	2	0		1	36.4	1	douleur thoracique			0			0		0				0			0			0					1	0										1	0				0
CT-0030	69	0	1	2	0		0	37.0	1	mal de rein	mal au cou	mal de corps	0			0		0			jaune	1	0		1	0		1	0		0		1	0										1	0				0
CT-0031	81	0	4	2	0		0	37.5	1	beaucoup de vers dans le corps	mal de dos	Nerfs qui tire	0			0		0			jaune	1	0		1	0		1	0		0		1	1	0		0		0			1	1	1	0				0
CT-0032	9	1	2	2	0		0	36.2	1	toujours mal au ventre	mal a la tete		0			0		0			jaune	1	1	7	0			0			1	7	1	0										1	1	endolimax nana			0
CT-0033	12	0	2	2	0		1	35.4	1	mal de ventre	toujours douleur de la tete	fatigue	1	2227	1	1	64	0			jaune	1	1	32	0			0			1	32	1	0										1	1	entamoeba coli			0
CT-0034	61	0	1	2	0		0	37.0	1	les crampes aux bras	l estomac		0			0		0			jaune	1	0		1	0		0			0		1	0										1	0				0
CT-0035	50	0	1	2	0		0	36.7	1	mal de pied	mal de tete	probleme de yeux	0			0		0			jaune	1	0		1	0		1	0		0		1	0										1	1	entamoeba coli			0
CT-0036	7	0	2	2	0		1	37.0	0				0			0		0			jaune	1	1	10	0			0			1	10	1	0										1	0				0
CT-0037	53	0	4	2	0		0	37.0	1	mal de genoux	mal de dos	douleur des epaules	0			0		0			jaune	1	1	5	0			0			1	5	1	0										1	1	cyclospora cayetanensis			0
CT-0038	58	0	4	2	0		0	35.5	1	dorsalgie			0			0		0				0			0			0					1	0										1	1	blastocystis hominis			0
CT-0039	53	0	1	2	0		0	36.5	1	maux de tete	palpitation		0			0		0			jaune	1	0		1	0		1	0		0		1	0										1	1	blastocystis hominis			0
CT-0040	21	0	4	2	1	paludisme, vers	1	36.7	1	douleur gastrigue(estomac)			0			0		0			jaune	1	0		1	0		1	0		0		1	1	1	264	1	3429	0			1	1	1	0				0
CT-0041	55	0	1	2	0		0	36.9	1	mal de genoux	l estomac	yeux	0			0		0			jaune	1	0		1	0		1	0		0		1	0										1	0				0
CT-0042	75	0	1	2	0		0	35.5	1	probleme de genoux			0			0		0			jaune	1	0		1	0		1	0		0		0
CT-0043	61	0	1	2	0		0	36.6	1	douleur thoracique	probleme d'estomac		0			0		0			jaune	1	0		1	0		1	0		0		1	0										1	0				0
CT-0044	50	0	1	2	0		0	36.1	1	demangeaisons			0			0		0			jaune	1	0		1	0		1	0		0		1	0										1	0				0
CT-0045	22	1	4	2	0		1	36.4	0				0			0		0			jaune	1	0		1	0		1	0		0		1	0										1	0				0
CT-0046	24	0	4	2	0		0	36.8	1	dorsalgie			0			0		0			jaune	1	0		1	0		1	0		0		1	0										1	0				0
CT-0047	19	1	4	2	1	polyalgies	1	36.9	0				0			0		0			jaune	1	0		1	0		1	1	6	1	6	1	1	0		0		1	0	8	0		1	0				0
CT-0048	31	1	4	2	0		1	36.6	1	douleur thoracique			0			0		0			jaune	1	0		1	0		1	0		0		1	0										1	0				0
CT-0049	29	1	4	2	0		0	36.9	0				0			0		0			jaune	1	0		1	0		0			0		1	1	0		1	66	0			0		1	0				0
CT-0050	31	1	4	2	0		0	36.4	0				0			0		0			jaune	1	0		1	0		1	0		0		1	0
CT-0051	38	0	4	2	0		0	37.1	1	dorsalgies			0			0		0			jaune	1	0		1	0		1	0		0		1	0										1	0				0
CT-0052	52	1	4	2	0		0	36.5	0				0			0		0			jaune	1	0		1	0		1	0		0		1	0
CT-0053	44	0	3	2	0		0	37.2	0				0			0		0			jaune	1	0		1	0		1	0		0		1	0
CT-0054	35	1	4	2	0		0	37.0	0				0			0		0			jaune	1	0		1	0		0			0		1	1	0		1	99	1	30	2	1	277	1	0				0
CT-0055	50	0	1	2	0		0	36.5	1	palpitation	toux	etouffement	0			0		0				0			0			0					1	0
CT-0056	49	0	1	2	0		0	36.5	1	douleur abdominales	douleur pelviennes		0			0		0			jaune	1	0		1	0		1	0		0		1	1	0		0		1	0	1	0		1	0				0
CT-0057	55	0	1	2	0		0	36.8	1	douleur lombaire			0			0		0			jaune	1	0		1	0		1	0		0		1	0
CT-0058	36	0	4	2	0		0	37.3	0				0			0		0			jaune	1	0		1	0		1	0		0		1	0
CT-0059	24	1	3	2	0		1	36.5	0				0			0		0			jaune	1	1	3	0			0			1	3	1	0										1	0				0
CT-0060	32	1	3	2	0		0	37.1	0				0			0		1	36	0	jaune	1	0		1	0		1	0		0		1	1	0		0		1	48	810	1	2087
CT-0061	30	1	4	2	0		0	36.5	1	demangeaisons			0			0		0			jaune	1	0		1	0		1	0		0		1	0										1	0				0
CT-0062	22	1	2	2	0		0	37.2	0				0			0		0			jaune	1	0		1	0		1	0		0		1	0										1	0				0
CT-0063	22	0	3	2	0		1	37.9	0				0			0		0			jaune	1	0		1	0		1	0		0		1	0										1	0				0
CT-0064	26	1	3	2	0		1	36.5	0				0			0		0			jaune	1	0		1	0		1	0		0		1	1	0		1	102	1	240	15	1	1	1	0				0
CT-0065	55	0	1	2	0		0	36.5	1	Mal de rein			0			0		0			jaune	1	0		1	0		1	0		0		1	0										1	0				0
CT-0066	45	1	1	2	0		0	37.1	1	mal de cotes			1	23	1	0		0			jaune	1	0		1	0		1	0		0		1	1	0		1	183	1	108	0	0		1	0				0
CT-0067	62	1	1	2	0		0	36.3	1	lombalgies			0			0		0			jaune	1	0		1	0		1	0		0		1	1	0		1	69	0			0		1	1	entamoeba coli			0
CT-0068	84	0	1	2	0		0	36.8	1	gonalgie	lombalgie		0			0		0			jaune	1	0		1	0		1	0		0		1	0										1	0				0
CT-0069	55	0	1	2	0		0	36.6	1	mal de bas ventre			0			0		0			jaune	1	0		1	0		1	0		0		1	0										1	0				0
CT-0070	55	0	1	2	0		0	36.2	1	polyalgies			0			0		0			jaune	1	0		1	0		1	0		0		1	0										1	0				0
CT-0071	57	1	1	2	0		0	36.7	1	gonflement du ventre			0			0		1	4	0	jaune	1	0		1	0		1	0		0		1	1	0		1	123	0			0		1	1	blastocystis hominis			0
CT-0072	52	0	1	2	0		0	36.6	1	polyalgies			0			0		0			jaune	1	0		1	0		1	0		0		1	0										1	0				0
CT-0073	70	1	4	2	0		1	36.2	1	douleur au pied	remonter gastrique	mal de dos, point de cotes	0			0		0			jaune	1	0		1	0		0			0		1	0										1	0				0
CT-0074	47	1	1	2	0		1	36.0	1	douleur rachidienne			0			0		0			jaune	1	0		1	0		1	0		0		1	0										1	1	blastocystis hominis	chilomastix mesnili		0
CT-0075	58	1	1	2	0		0	36.5	1	dorsalgie			0			0		0			jaune	1	0		1	0		1	0		0		1	0										1	0				0
CT-0076	65	0	1	2	0		0	36.7	0				0			0		0			jaune	1	0		1	0		1	0		0		1	0										1	0				0
CT-0077	43	1	1	2	0		0	36.6	0				0			0		0			jaune	1	0		1	0		1	0		0		1	0										1	1	giardia duodenalis			0
CT-0078	56	1	1	2	0		0	36.6	0				0			0		0			jaune	1	0		1	0		0			0		1	1	0		0		1	24	1	0		1	0				0
CT-0079	49	1	1	2	0		0	36.9	1	algie pelviene	douleur articulaire		0			0		0			jaune	1	0		1	0		0			0		1	0										1	0				0
CT-0080	51	0	1	2	1	douleur gastrique	1	38.0	1	douleur pelviene	douleur de la hanche	cephalee	0			0		0			jaune	1	0		1	0		1	0		0		1	0										1	1	entamoeba coli			0
CT-0081	74	1	1	2	0		0	36.1	0				0			0		0			jaune	1	0		1	0		1	0		0		1	1	0		0		1	324	0	0		1	1	entamoeba histolytica/dispar	blastocystis hominis		0
CT-0082	55	0	1	2	0		0	36.9	0				0			0		0			jaune	1	0		1	0		1	0		0		1	0										1	0				0
CT-0083	60	0	1	2	0		0	37.2	1	douleur articulaire			0			0		0			jaune	1	0		1	0		1	0		0		1	0										1	0				0
CT-0084	67	1	1	2	0		0	35.9	1	mal de rein	mal au niveau de l epaule		0			0		0			jaune	1	0		1	0		1	0		0		1	1	0		0		1	252	1	0		1	0				0
CT-0085	12	1	2	2	0		0	36.6	0				0			0		0			jaune	1	0		1	0		1	0		0		1	0										1	1	entamoeba coli			0
CT-0086	48	1	1	2	0		0	36.9	1	probleme des yeux	douleur au niveau du dos		0			0		0			jaune	1	0		1	0		1	0		0		1	1	0		0		1	60	0	0		1	1	entamoeba coli			0
CT-0087	50	1	3	2	0		0	36.3	1	ampoules, abces			0			0		0			jaune	1	0		1	0		1	0		0		1	1	0		0		1	216	0	0		1	0				0
CT-0088	33	1	3	2	0		0	37.3	0				0			0		0			jaune	1	0		1	0		1	0		0		1	1	0		1	150	1	408	0	0		1	1	endolimax nana			0
CT-0089	76	1	1	2	0		0	36.5	1	douleur du dos	probleme des yeux		0			0		0			jaune	1	0		1	0		1	0		0		1	1	0		0		1	192	0	0		1	1	entamoeba histolytica/dispar	iodamoeba butschlii		0
CT-0090	68	0	1	2	0		0	36.4	1	probleme de vue	douleur articulaire		0			0		0			jaune	1	0		1	0		1	0		0		1	0										1	1	entamoeba histolytica/dispar	entamoeba coli		0
CT-0091	52	1	1	2	0		0	36.9	0				0			0		0			jaune	1	0		1	0		1	0		0		1	1	0		0		1	564	3	0		1	0				0
CT-0092	44	1	1	2	0		0	37.1	1	douleur articulaire			0			0		0			jaune	1	0		1	0		1	0		0		1	1	0		0		1	12	0	0		1	0				0
CT-0093	57	0	1	2	0		0	36.7	1	crampes au niveau des mains	douleur abdominal		0			0		0			jaune	1	0		1	0		1	0		0		1	0										1	0				0
CT-0094	69	1	1	2	0		0	36.5	0				0			0		0			jaune	1	0		1	0		1	0		0		1	1	0		1	51	0			0		1	0				0
CT-0095	59	1	1	2	1	mal de pied	0	35.4	1	mal de bas ventre			0			0		0			jaune	1	0		1	0		1	0		0		1	1	0		0		1	36	4	0		1	1	entamoeba coli			0
CT-0096	59	0	4	2	1	flagyl	0	36.1	1	cephalee	algie pelviene		0			0		0			jaune	1	0		1	0		1	0		0		1	0										1	1	endolimax nana			0
CT-0097	51	0	1	2	0		0	37.2	1	polyalgies			0			0		0			jaune	1	0		1	0		1	0		0		1	1	0		1	171	1	36	1	0		1	1	entamoeba histolytica/dispar			0
CT-0098	55	0	1	2	0		0	36.2	1	les odemes des bras			0			0		0			jaune	1	0		1	0		1	0		0		1	0										1	0				0
CT-0099	50	0	1	2	1	tension arterielle	1	36.0	1	algie pelviene			0			0		0			jaune	1	0		0			0			0		1	1	0		1	42	1	24	0	0		1	1	blastocystis hominis			0
CT-0100	50	1	1	2	1	ibex	0	36.4	1	hernie			0			0		0			jaune	1	0		1	0		1	0		0		1	1	0		0		1	132	1	0		1	1	blastocystis hominis			0
CT-0101	48	1	1	2	0		0	36.6	0				0			1	209	0			jaune	1	0		1	0		1	0		0		1	1	0		1	252	1	216	1	0		1	0				0
CT-0102	57	0	1	2	1	tension	0	37.2	1	cephalee			0			0		0			jaune	1	0		0			0			0		1	0										1	0				0
CT-0103	66	1	1	2	1	ibex	0	36.1	1	mal de yeux	hernie		0			0		0			jaune	1	0		1	0		1	0		0		1	0										1	0				0
CT-0104	53	1	1	2	1	paludisme	1	36.5	1	fievre	mal de dos		0			0		0			jaune	1	0		1	0		1	0		0		1	1	0		1	12	1	24	1	0		1	1	cystoisospora belli			0
CT-0105	58	0	1	2	0		1	36.7	1	estomac	anemie		0			0		0			jaune	1	0		1	0		1	0		0		1	0										0					0
CT-0106	53	0	1	2	0		0	36.7	1	les vers			0			0		0			jaune	1	0		1	0		1	0		0		1	0										1	0				0
CT-0107	49	1	1	2	0		0	37.8	0				0			0		0			jaune	1	0		1	0		1	0		0		1	1	0		0		1	492	216	0		1	1	entamoeba histolytica/dispar			0
CT-0108	64	0	1	2	0		1	36.8	1	douleur de hanche	toux	cephalee	0			0		0			jaune	1	0		1	0		1	0		0		1	0										1	0				0
CT-0109	49	1	1	2	0		1	36.2	1	corps qui gratte			0			0		0			jaune	1	0		1	0		1	0		0		1	1	0		1	63	1	72	1	0		1	0				0
CT-0111	36	1	1	2	0		0	36.8	0				0			0		0			jaune	1	0		1	0		1	0		0		1	1	0		1	360	1	180	1	0		1	0				0
CT-0112	36	1	4	2	0		0	36.5	1	douleurs articulaires			0			0		0			jaune	1	0		1	0		1	0		0		1	1	0		1	54	1	834	6	0		0					0
CT-0113	11	1	2	2	0		0	35.9	1	douleurs thoraciques			0			0		0			jaune	1	0		1	0		1	0		0		1	0										1	1	entamoeba coli			0
CT-0114	9	1	2	2	0		0	37.1	0				0			0		0			jaune	1	0		1	0		1	0		0		1	1	1	1923	1	279	1	192	0	0		1	0				1
CT-0115	5	0	2	2	0		0	36.9	0				0			0		0			jaune	1	0		1	0		1	0		0		1	0										1	1	blastocystis hominis			0
CT-0116	8	1	2	2	0		0	36.4	0				0			0		0			jaune	1	0		1	0		1	0		0		1	1	1	3	1	186	0			0		1	0				0
CT-0117	4	1	2	2	0		0	36.9	0				0			0		0			jaune	1	0		1	0		1	0		0		1	0										1	0				0
CT-0118	11	1	2	2	0		0	36.6	0				0			0		0			jaune	1	0		1	0		1	0		0		1	1	1	5250	1	924	1	3	3	0		1	0				0
CT-0119	15	1	2	2	0		0	36.6	0				0			0		0			jaune	1	0		1	1	275	0			1	275	1	0										1	0				0
CT-0120	9	1	2	2	0		0	37.5	0				0			0		0			jaune	1	0		1	0		1	0		0		1	0										1	1	entamoeba coli			0
CT-0121	1	0	4	2	0		0	36.4	0				0			0		0			jaune	1	0		1	0		1	0		0		0
CT-0122	10	0	2	2	0		0	37.5	0				0			0		0			jaune	1	0		1	0		1	0		0		1	1	1	24	1	462	0			0		1	0				0
CT-0123	45	0	1	2	0		0	36.7	0				0			0		0			jaune	1	0		1	0		1	0		0		1	0										1	0				0
CT-0124	30	0	3	2	0		0	36.8	0				0			0		0			jaune	1	0		1	0		1	0		0		1	1	0		1	12	0			0							0
CT-0125	60	0	1	2	1	tension	0	36.7	1	douleurs de pieds	douleur de dos	insomnie	0			0		0			jaune	1	0		1	0		1	0		0		1	0										1	1	cyclospora cayetanensis			0
CT-0126	2	1	4	2	0		0	35.6	0				0			0		0			jaune	1	0		1	0		1	0		0		1	1	1	6	0		0			0		1	0				0
CT-0127	4	0	4	2	0		0	35.0	0				0			0		0			jaune	1	0		1	0		1	0		0		1	0										1	1	entamoeba coli			0
CT-0128	4	1	4	2	0		0	36.0	0				0			0		0			jaune	1	0		0			0			0		1	1	0		1	81	0			0		1	0				0
CT-0129	8	0	2	2	0		0	36.8	0				0			0		0			jaune	1	0		1	0		1	0		0		1	1	1	357	1	1404	0			0		1	0				0
CT-0130	11	1	2	2	0		0	37.2	0				0			0		0			jaune	1	1	17	1	1		0			1	17	1	1	1	10017	1	723	0			0		1	1	entamoeba coli			0
CT-0131	8	0	2	2	0		0	36.5	0				0			0		0			jaune	1	0		1	0		1	0		0		1	0										1	1	entamoeba coli			0
CT-0132	11	1	2	2	0		0	36.7	0				0			0		0			jaune	1	0		1	0		1	0		0		1	1	1	193656	1	1368	1	60	0	0		1	0				0
CT-0133	2	0	4	2	1	fievre	1	37.3	0				0			0		0			jaune	1	0		1	0		1	0		0		1	0										1	0				0
CT-0134	32	0	1	2	0		1	37.6	0				0			0		0			jaune	1	0		1	0		1	0		0		1	0										1	0				0
CT-0135	33	0	1	2	0		0	36.9	1	maux de tete			0			0		0			jaune	1	0		1	0		1	0		0		1	0										1	0				0
CT-0136	64	1	3	2	0		0	36.6	1	mal de rein	mal aux avants bras		0			0		0			jaune	1	0		1	0		1	0		0		1	1	0		1	390	0			0		1	0				0
CT-0137	62	0	1	2	0		0	36.6	0				0			0		0			jaune	1	0		1	0		1	0		0		1	0										1	0				0
CT-0138	62	0	1	2	0		1	36.6	0				0			0		0			jaune	1	0		1	0		1	0		0		1	1	0		1	22650	1	2298	59	0		1	0				0
CT-0139	55	1	1	2	0		1	36.9	1	mal de corps	douleur au genoux	mal de bras	0			0		0			jaune	1	0		1	0		1	0		0		1	1	0		1	156	1	96	2	0		1	0				0
CT-0140	45	1	1	2	0		0	36.6	0				0			0		0			jaune	1	0		1	0		1	0		0		1	1	0		0		1	144	5	0		1	1	entamoeba coli			0
CT-0141	83	1	1	2	0		0	35.8	1	douleurs articulaire	fatigue		0			0		0			jaune	1	0		1	0		1	0		0		1	0										1	0				0
CT-0142	57	0	1	2	0		0	36.2	1	douleurs articulations	etouffements		0			0		0			jaune	1	0		1	0		1	0		0		1	0										1	0				0
CT-0143	60	0	1	2	0		0	37.0	1	douleurs de corps			0			0		0			jaune	1	0		1	0		1	0		0		1	1	0		0		1	984	129	0		0					0
CT-0144	53	1	4	2	1	pour la toux	1	36.2	1	probleme respiratoire	douleur au niveau des pieds	des odemes	0			0		0			jaune	1	0		0			0			0		1	0										1	0				0
CT-0145	52	0	1	2	0		1	36.3	1	mal de dos	mal de rein/hanche	maux de tete	0			0		0			jaune	1	0		1	0		1	0		0		1	0										1	0				0
CT-0146	30	1	1	2	0		0	36.5	0				0			0		0			jaune	1	0		1	0		0			0		0
CT-0147	10	1	2	2	0		0	36.9	0				0			0		0			jaune	1	0		1	0		1	0		0		1	1	0		1	1227	1	210	1	1	36	1	1	entamoeba coli			0
CT-0148	6	1	2	2	0		0	36.7	0				1	329	1	0		0			jaune	1	0		1	0		1	0		0		1	0										1	1	entamoeba coli			0
CT-0149	32	1	4	2	0		0	36.8	1	mal de corps			0			0		0			jaune	1	0		1	0		1	0		0		1	1	0		1	12	0			0		1	0				0
CT-0150	26	1	1	2	0		0	36.9	1	Douleur thoracique	douleur articulaire		0			0		0			orange	1	0		1	0		1	0		0		1	1	0		1	381	0			0		1	1	entamoeba coli			0
CT-0151	62	1	3	2	0		0	36.5	0				0			0		0			jaune	1	0		1	0		1	0		0		1	1	0		1	54	1	36		0		1	0				0
CT-0152	8	1	2	2	0		0	36.4	1	hernie			0			0		0			jaune	1	0		1	0		1	0		0		1	0										1	0				0
CT-0153	62	0	1	2	0		0	35.5	1	douleur articulaire	douleur d estomac		0			0		0			jaune	1	0		1	0		0			0		1	0										1	1	entamoeba coli			0
CT-0154	65	0	1	2	0		0	36.5	0				0			0		0				0			0			0					1	1	0		1	255	1	1284	55	0		1	1	entamoeba coli			0
CT-0155	57	0	1	2	0		0	37.3	1	douleur au niveau de la colonne	douleur articulaire		0			0		0			jaune	1	0		1	0		0			0		1	0										1	0				0
CT-0156	8	1	2	2	0		0	36.3	0				0			0		0			jaune	1	0		1	0		1	0		0		1	0										1	0				0
CT-0157	12	0	2	2	0		0	37.3	0				0			0		0			jaune	1	0		1	0		1	0		0		0
CT-0158	4	1	2	2	0		0	36.3	0				1	1044	1	0		0			jaune	1	0		1	0		1	0		0		1	0										1	0				0
CT-0159	2	0	4	2	0		0	36.7	0				0			0		0			jaune	1	0		1	0		1	0		0		1	0										1	1	giardia duodenalis			0
CT-0160	12	0	2	2	0		0	37.3	0				0			0		0			jaune	1	0		1	0		1	0		0		1	0										1	0				0
CT-0161	6	0	2	2	0		0	37.0	0				0			0		0			jaune	1	0		1	0		1	0		0		1	1	0		1	84	0			0		1	1	giardia duodenalis			0
CT-0162	4	1	4	2	0		0	37.2	1	probleme des yeux			0			0		0			jaune	1	0		1	0		0			0		1	0										1	0				0
CT-0163	10	1	2	2	0		0	36.5	0				1	14	1	0		0			jaune	1	0		1	0		1	0		0		1	0										1	0				0
CT-0164	6	1	2	2	0		0	36.7	0				0			0		0			jaune	1	0		1	0		1	0		0		1	0										1	1	blastocystis hominis			0
CT-0165	2	1	4	2	0		0	37.1	0				0			0		0			jaune	1	0		0			0			0		1	0										1	0				0
CT-0166	60	0	1	2	1	l hypertension	0	36.5	1	polyalgies			0			0		0			jaune	1	0		1	0		1	0		0		1	0										1	1	entamoeba coli			0
CT-0167	84	0	1	2	1	l hypertension	0	36.9	0				0			0		0			jaune	1	0		1	0		1	0		0		1	0										1	0				0
CT-0168	54	0	1	2	1	l hypertension	0	36.9	0				0			0		0			jaune	1	0		1	0		1	0		0		1	0										1	0				0
CT-0169	88	1	3	2	0		0	36.8	1	douleur articulaire	douleur au niveau des rein		0			0		0				0			0			0					1	0										1	0				0
CT-0170	39	0	4	2	0		0	37.1	1	mal de tete			0			0		0			jaune	1	0		1	0		1	0		0		1	0										1	1	blastocystis hominis			0
CT-0171	63	1	3	2	0		0	36.4	1	nerf	paludisme		1	154	1	0		0			jaune	1	0		1	0		1	0		0		1	0										1	0				0
CT-0172	62	0	1	2	1	diabete, tension	0	36.9	0				0			0		0			jaune	1	0		1	0		1	0		0		1	0										1	0				0
CT-0173	62	0	1	2	0		1	36.9	1	rhumatisme			0			0		0			jaune	1	0		1	0		1	0		0		1	0										1	1	entamoeba coli			0
CT-0174	4	1	4	2	0		0	36.6	0				1	522	1	0		0			jaune	1	0		1	0		1	0		0		1	0										1	1	entamoeba coli			0
CT-0175	30	0	1	2	0		0	36.9	1	palpitation			0			0		0			jaune	1	0		1	0		1	0		0		1	0										1	0				0
CT-0176	23	1	4	2	0		0	36.6	0				0			0		0			jaune	1	0		1	0		1	0		0		1	0										1	0				0
CT-0177	12	1	2	2	0		0	36.5	0				1	348	1	0		0			jaune	1	0		1	0		1	0		0		1	0										1	0				0
CT-0178	86	0	1	2	0		0	36.9	1	vertige			0			0		0			jaune	1	0		1	0		1	0		0		1	0										1	0				0
CT-0179	62	1	4	2	0		0	36.5	0				0			0		0			jaune	1	0		1	0		1	0		0		1	0										1	0				0
CT-0180	58	0	4	2	0		0	35.9	0				0			0		0			jaune	1	0		1	0		1	0		0		1	0										1	0				0
CT-0181	43	0	4	2	0		0	36.5	0				0			0		0			jaune	1	0		1	0		1	0		0		1	0										1	0				0
CT-0182	50	0	3	2	0		0	36.5	0				0			0		0			jaune	1	0		1	0		0			0		1	0										1	0				0
CT-0183	8	1	2	2	0		0	36.5	0				0			0		0			jaune	1	0		1	0		1	0		0		1	0										1	0				0
CT-0184	7	1	2	2	0		0	35.5	0				0			0		0			jaune	1	0		1	0		1	0		0		1	0										1	0				0
CT-0185	59	0	1	2	0		0	37.0	0				1	209	1	0		0			jaune	1	0		1	0		1	0		0		1	0										1	0				0
CT-0186	30	0	1	2	0		0	36.8	0				0			0		0			jaune	1	0		1	0		1	0		0		1	1	0		1	36	0			0		1	0				0
CT-0187	14	1	2	2	0		0	36.6	0				1	361	1	0		0			jaune	1	0		1	0		1	0		0		1	1	0		1	1719	1	648	39	1	2	1	1	entamoeba coli			0
CT-0188	58	0	3	2	0		0	36.5	0				1	342	1	0		0			jaune	1	0		1	0		1	0		0		1	0										1	0				0
CT-0189	54	0	3	2	1	cephale	0	36.9	1	cephalee	nerf		0			0		0			jaune	1	0		1	0		0			0		1	0										1	0				0
CT-0190	4	1	2	2	0		0	36.5	0				0			0		0			jaune	1	0		1	0		1	0		0		1	0										1	0				0
CT-0191	59	1	1	2	0		0	36.7	0				0					0			orange	1	0		1	0		1	0		0		1	0										1	1	entamoeba histolytica/dispar			0
CT-0192	5	1	2	2	0		0	35.5	0				0			0		0			Jaune	1	0		1	0		1	0		0		0
CT-0193	60	1	3	2	0		1	36.7	1	mal de corps	mal de dos	vertige	0			0		0			jaune	1	0		1	0		1	0		0		1	0										1	0				0
CT-0194	79	0	4	2	0		0	37.0	1	Polyarthralgie			0			0		0			jaune	1	0		1	0		1	0		0		1	0										1	0				0
CT-0195	58	0	1	2	0		0	36.0	0				0			0		0			Jaune	1	0		0			0			0		1	0										1	0				0
CT-0196	44	1	1	2	0		0	36.4	0				0			0		0			jaune	1	0		1	0		1	0		0		1	0										1	0				0
CT-0197	42	1	1	2	0		0	36.2	0				0			0		1	11	0	jaune	1	0		1	0		1	0		0		1	0										1	0				0
CT-0198	27	1	1	2	0		0	37.3	0				1	345	1	0		0				0			0			0					0
CT-0199	28	1	1	2	0		0	36.7	0				0			0		0				0			0			0					0
CT-0200	1	1	4	2	0		0	36.2	0				0			0		0			Jaune	1	0		0			0			0		0
CT-0201	42	1	1	2	0		0	36.5	1	douleur articulaire			0			0		1	1	38	jaune	1	0		1	0		0			0		1	1	0		0		1	360	14	1	317	1	0				0
CT-0202	26	1	1	2	0		0	36.4	0				0			0		1	1	4	jaune	1	0		1	0		1	0		0		1	1	0		0		1	324	85	0		1	0				0
CT-0203	4	0	4	2	0		0	36.3	0				0			0		0			jaune	1	0		1	0		0			0		1	0										1	0				0
CT-0204	40	1	1	2	0		1	36.4	1	douleur au niveau du ventre	douleur articulaire		0			0		0			jaune	1	0		1	0		1	0		0		1	0										1	1	entamoeba coli			0
CT-0205	3	1	4	2	0		1	36.3	0				1	30	1	1	43	0			jaune	1	0		1	0		1	0		0		1	0										1	0				0
CT-0206	49	1	1	2	0		0	36.9	0				0			0		1	52	1	jaune	1	0		1	0		1	0		0		1	0										1	0				0
CT-0207	41	1	1	2	0		0	36.6	0				0			0		0			jaune	1	0		1	0		1	0		0		1	1	0		0		0			1	337	1	0				0
CT-0208	7	0	2	2	0		0	36.4	0				0			0		0			jaune	1	0		1	0		1	0		0		1	0										1	0				0
CT-0209	56	1	4	2	0		1	36.2	0				0			0		0			jaune	1	0		1	0		1	0		0		1	0										1	0				0
CT-0210	72	0	3	2	0		0	37.5	0				0			0		0			jaune	1	0		1	0		1	0		0		1	0										1	0				0
CT-0211	53	0	4	2	0		0	36.2	0				1	192	1	0		0			jaune	1	0		1	0		1	0		0		1	0										1	0				0
CT-0212	55	0	4	2	0		0	36.4	0				0			0		0			jaune	1	0		0			0			0		1	0										1	1	entamoeba coli			0
CT-0213	72	0	1	2	0		1	37.5	0				0			0		0			jaune	1	0		1	0		1	0		0		1	0										1	0				0
CT-0214	23	0	4	2	0		1	36.5	0				0			0		0			jaune	1	0		1	0		1	0		0		1	0										1	0				0
CT-0215	33	0	4	2	0		0	36.5	0				0			0		0			jaune	1	0		1	0		1	0		0		1	0										1	0				0
CT-0216	31	0	1	2	0		0	36.6	0				0			0		0			jaune	1	0		1	0		1	0		0		1	0										1	0				0
CT-0217	74	1	1	2	0		0	37.4	0				0			0		0			jaune	1	0		1	0		1	0		0		1	0										1	0				0
CT-0218	5	1	2	2	1	antipaludique	1	36.9	0				0			0		0			jaune	1	0		1	0		1	0		0		1	0										1	1	giardia duodenalis			0
CT-0219	49	0	4	2	0		0	36.5	1	douleur articulaire			0			0		0			jaune	1	0		1	0		1	0		0		1	0										1	0				0
CT-0220	29	0	4	2	0		0	36.2	1	douleur du bas ventre			0			0		0			jaune	1	0		1	0		1	0		0		1	0										1	0				0
CT-0221	67	1	4	2	0		0	36.9	1	douleur articulaire			0			0		1	49	0	jaune	1	0		1	0		1	0		0		1	1	0		0		0			1	35	1	1	entamoeba coli			0
CT-0222	50	1	3	2	0		0	36.2	1	probleme des yeux			0			0		0			jaune	1	0		1	0		1	0		0		1	0										1	0				0
CT-0223	49	1	4	2	0		0	36.8	1	douleur articulaire			0			0		1	2	3	jaune	1	0		1	0		1	0		0		1	0										1	0				0
CT-0224	27	1	4	2	0		0	36.4	0				1	10	1	1	6	0			jaune	1	0		1	0		0			0		1	0										1	0				0
CT-0225	39	1	4	2	0		0	36.5	0				0			0		0			jaune	1	0		1	0		1	0		0		1	0										1	0				0
CT-0226	30	0	4	2	0		0	37.2	0				0			0		0			jaune	1	0		1	0		1	0		0		1	0										1	0				0
CT-0227	42	0	4	2	0		0	36.4	0				0			0		0			jaune	1	0		1	0		0			0		0
CT-0228	29	0	4	2	0		0	36.6	0				0			0		0			jaune	1	0		1	0		1	0		0		1	0										1	0				0
CT-0229	50	0	4	2	0		0	36.8	1	douleur au niveau			0			0		0			jaune	1	0		1	0		1	0		0		1	0										1	0				0
CT-0230	1	1	4	2	0		0	36.0	0				0			0		0			jaune	1	0		0			0			0		1	0										1	0				0
CT-0231	23	0	2	2	0		0	37.0	1	probleme des yeux			0			0		0			jaune	1	0		1	0		1	1	63	1	63	1	0										1	0				0
CT-0232	4	0	4	2	0		0	36.7	1	maux de tete			1	5497	1	0		0			jaune	1	0		1	0		1	0		0		1	0										1	0				0
CT-0233	22	1	2	2	0		0	37.0	0				0			0		0			jaune	1	0		1	0		1	0		0		1	0										1	0				0
CT-0234	23	1	3	2	0		0	36.6	0				0			0		0			jaune	1	0		1	0		1	0		0		1	0										1	0				0
CT-0235	20	1	2	2	0		0	36.8	0				0			0		0			jaune	1	0		1	0		1	0		0		1	1	0		1	138	0			0		1	0				0
CT-0236	48	1	1	2	0		0	36.4	0				0			0		0			jaune	1	0		1	0		1	0		0		1	0										1	0				0
CT-0237	55	0	1	2	0		0	36.2	0				1	40	1	1	9	0			jaune	1	0		1	0		1	0		0		1	0										1	0				0
CT-0238	30	1	2	2	0		1	36.7	0				0			0		0			jaune	1	0		1	0		1	0		0		1	0										1	0				0
CT-0239	50	0	1	2	0		0	36.5	0				0			0		0			jaune	1	0		1	0		0			0		0
CT-0240	12	1	2	2	0		1	36.4	0				0			0		0			jaune	1	0		1	0		1	0		0		1	1	0		0		1	14	14	1	1	1	0				0
CT-0241	24	0	3	2	0		0	36.7	0				0			0		0			jaune	1	0		1	0		1	0		0		1	0										1	0				0
CT-0242	3	0	4	2	0		0	36.8	0				1	8208	1	0		0			jaune	1	0		1	0		0			0		1	0										1	0				0
CT-0243	10	0	2	2	0		0	36.9	0				0			0		0			jaune	1	0		1	0		0			0		1	1	0		0		0			1	1	1	0				0
CT-0244	4	1	4	2	0		0	36.7	0				0			0		0			jaune	1	0		1	0		0			0		1	0										1	0				0
CT-0245	7	0	2	2	0		0	36.5	0				0			0		0			jaune	1	0		1	0		0			0		1	0										1	0				0
CT-0246	41	0	3	2	0		0	37.5	1	douleur d estomac	mal de pied		0			0		0			jaune	1	0		0			0			0		1	0										1	0				0
CT-0247	38	1	1	2	0		0	36.5	0				0			0		1	597	0	jaune	1	0		1	0		1	0		0		1	0										1	0				0
CT-0248	2	1	4	2	0		0	36	0				0			0		0			jaune	1	0		1	0		0			0		1	0										1	0				0
CT-0249	39	1	1	2	0		0	36.7	0				0			0		0			jaune	1	0		1	0		1	0		0		1	0										1	0				0
CT-0250	7	0	2	2	0		0	37.2	1	probleme des yeux			1	171	1	0		0			jaune	1	0		1	0		0			0		1	0										1	0				0
CT-0251	3	0	2	2	0		0	36.9	0				0			0		0			jaune	1	0		0			0			0		1	0										1	0				0
CT-0252	31	0	1	2	0		0	37.2	0				0			0		0			jaune	1	0		0			0			0		1	0										1	0				0
CT-0253	5	0	2	2	0		0	37.2	0				0			0		0			jaune	1	0		1	0		1	0		0		1	0										1	1	endolimax nana	entamoeba coli		0
CT-0254	12	0	2	2	0		0	37.5	1	probleme des yeux			0			0		0			jaune	1	0		1	0		1	0		0		1	0										1	0				0
CT-0255	13	1	2	2	0		0	35.5	0				1	1882	1	0		0				0			0			0					0
CT-0256	7	1	2	2	0		0	36.7	0				1	575	1	0		0			jaune	1	0		1	0		1	0		0		1	1	0		1	66	0			0		1	0				0
CT-0257	9	1	2	2	0		0	36.9	1	cefale			0			0		0			jaune	1	0		1	0		1	0		0		1	0										1	0				0
CT-0258	21	0	3	2	0		0	36.9	0				0			0		0			jaune	1	1	2	0			0			1	2	0
CT-0259	14	1	2	2	0		0	36.8	1	douleur pelviene			1	464	1	0		0			jaune	1	0		1	0		1	1	4	1	4	1	0										1	0				0
CT-0260	26	0	3	2	0		0	36.5	0				0			0		0			jaune	1	0		1	0		0			0		1	0										1	0				0
CT-0261	30	0	3	2	0		0	36.9	0				0			0		0			jaune	1	0		1	0		1	0		0		1	0										1	0				0
CT-0262	7	1	2	2	0		0	36.6	0				0			0		0			jaune	1	0		1	0		1	0		0		1	0										1	0				0
CT-0263	3	0	4	2	1	coartem	1	39.9	1	fievre			1	13824	1	0		0			jaune	1	0		1	0		0			0		1	0										1	0				0
CT-0264	41	0	3	2	0		1	36.1	1	fatigue			1	47	1	0		0			jaune	1	0		1	0		0			0		1	0										1	0				0
CT-0265	4	1	2	2	0		0	36.5	0				0			0		0			jaune	1	0		1	0		0			0		1	0										1	0				0
CT-0266	1	0	4	2	0		0	36.5	0				1	100	1	0		0				0			0			0					0
CT-0267	39	0	4	2	0		0	36.4	1	astenie	cephalee	gastro enterite	0			0		0			jaune	1	0		1	0		0			0		1	0										1	0				0
CT-0268	64	0	1	2	1	pour la dent	0	36.9	1	mal de dents			1	338	1	0		0			jaune	1	0		1	0		0			0		1	0										1	0				0
CT-0269	58	0	1	2	0		0	36.9	1	fatigue			0			0		0			jaune	1	0		1	0		0			0		1	1	0		0		1	161	1	0		1	1	blastocystis hominis			0
CT-0270	11	0	2	2	0		1	38.6	1	fievre			1	17289	1	0		0			jaune	1	0		1	0		1	0		0		1	0										1	0				0
CT-0271	6	0	2	2	0		0	36.6	1	fievre			0			0		0			jaune	1	0		1	0		1	0		0		1	0										1	0				0
CT-0272	13	0	2	2	0		1	36.9	1	fievre			0			0		0			jaune	1	0		1	0		1	0		0		0
CT-0273	7	0	2	2	0		1	36.3	0				1	32	1	0		0			jaune	1	0		1	0		0			0		1	0										1	0				0
CT-0274	55	1	3	2	0		1	36.5	1	mal d estomac			0			0		0			jaune	1	0		1	0		1	0		0		1	0										1	0				0
CT-0275	82	0	4	2	0		0	36.5	0				0			0		0			jaune	1	0		1	0		1	0		0		0
CT-0276	36	0	3	2	0		0	36.9	0				0			0		0			jaune	1	0		1	0		1	0		0		1	0										1	0				0
CT-0277	3	1	2	2	0		0	36.5	0				0			0		0			jaune	1	0		1	0		1	0		0		1	0										1	1	giardia duodenalis			0
CT-0278	57	0	1	2	0		0	36.9	0				0			0		0			jaune	1	0		1	0		1	0		0		1	0										1	0				0
CT-0279	1	0	4	2	0		0	36.1	0				0			0		0			jaune	1	0		0			0			0		1	0										1	0				0
CT-0280	30	0	4	2	0		0	36.5	0				0			0		0			jaune	1	0		1	0		1	0		0		1	1	0		0		0			1	1	1	0				0
CT-0281	59	0	1	2	0		0	36.5	0				0			0		0			jaune	1	0		1	0		1	0		0		1	0										1	1	entamoeba coli			0
CT-0282	3	0	4	2	0		0	35.8	0				0			0		0			jaune	1	0		1	0		1	0		0		1	0										1	0				0
CT-0283	51	0	1	2	0		0	35.5	0				0			0		0			jaune	1	0		1	0		1	0		0		1	0										1	0				0
CT-0284	68	1	1	2	0		0	37.3	0				0			0		0			jaune	1	0		1	0		1	0		0		1	0										1	0				0
CT-0285	7	0	2	2	1	flagyl 4%	0	36.8	0				0			0		0			jaune	1	0		1	0		0			0		1	0										1	0				0
CT-0286	7	1	2	2	0		1	36.1	0				0			0		1	1	0	jaune	1	0		1	0		1	0		0		1	0										1	0				0
CT-0287	13	1	2	2	1	coartem 80/480 mg	1	39.2	1	fievre			1	229277	1	0		0			jaune	1	0		1	0		1	0		0		1	0										1	0				0
CT-0288	3	1	2	2	1	panadol/fievre	1	36.2	0				0			0		0				0			0			0					0
CT-0289	21	0	2	2	0		0	36.7	0				0			0		1	0	1	jaune	1	0		1	0		1	0		0		1	0										1	0				0
CT-0290	18	1	2	2	0		0	36.8	0				0			0		1	1	0	jaune	1	0		1	0		1	0		0		1	0										1	0				0
CT-0291	24	1	2	2	1	fercefol cp anemie	0	36.6	0				0			0		0			jaune	1	0		1	0		0			0		1	0										1	1	blastocystis hominis	iodamoeba butschlii		0
CT-0292	32	1	4	2	0		0	36.3	0				1	960	1	0		0			jaune	1	0		1	0		0			0		1	0										1	1	entamoeba histolytica/dispar			0
CT-0293	22	0	2	2	0		0	36.8	0				0			0		0			jaune	1	0		1	0		1	0		0		1	0										1	0				0
CT-0294	13	1	2	2	0		0	36.7	0				1	4180	1	0		0			jaune	1	0		1	0		0			0		1	0										1	1	entamoeba coli			0
CT-0295	15	1	2	2	0		1	36.6	0				1	2271	1	0		0			jaune	1	0		1	0		1	0		0		1	0										1	1	entamoeba histolytica/dispar			0
CT-0296	29	0	4	2	0		0	36.1	0				0			0		0			jaune	1	0		1	0		1	0		0		1	0										1	0				0
CT-0297	48	0	1	2	0		0	37.1	0				0			0		0			jaune	1	0		1	0		1	0		0		1	0										1	1	entamoeba coli			0
CT-0298	1	0	4	2	0		0	36.5	1	la toux			0			0		0				0			0			0					1	0										1	0				0
CT-0299	68	1	4	2	1	coartem 80/480mg	1	37.8	0				1	1914	1	0		0			jaune	1	0		1	0		1	0		0		1	0										1	0				0
CT-0300	56	0	1	2	0		1	36.7	0				0			0		0			jaune	1	0		1	0		1	0		0		1	0										1	0				0
CT-0301	2	1	4	2	0		0	36.7	0				0			0		0			jaune	1	0		1	0		0			0		0
CT-0302	11	0	2	2	0		0	37.0	0				0			0		0			jaune	1	0		1	0		0			0		1	0										1	1	entamoeba coli			0
CT-0303	14	1	2	2	0		0	36.5	0				0			0		0			jaune	1	0		1	0		1	0		0		1	0										1	0				0
CT-0304	46	0	3	3	0		1	37.8	1	etouffement	tension		0			0		0			jaune	1	0		1	0		0			0		1	0										0					0
CT-0305	12	0	2	3	0		0	36.5	1	algie pelviene			0			0		0				0			0			0					1	0										1	0				0
CT-0306	7	0	2	3	0		0	36.8	0				0			0		0				0			0			0					1	0										1	1	blastocystis hominis	chilomastix mesnili		0
CT-0307	56	0	1	3	0		0	38.2	1	courbature	rein		0			0		0			jaune	1	0		1	0		1	0		0		0
CT-0308	8	0	2	3	0		0	36.6	0				0			0		0			jaune	1	0		1	0		0			0		1	0										1	0				0
CT-0309	21	0	4	3	0		0	37.2	0				0			0		0			jaune	1	0		1	1	8	0			1	8	1	0										1	0				0
CT-0310	12	0	2	3	0		0	37.2	0				0			0		0				0			0			0					1	0										0					0
CT-0311	62	1	1	3	0		1	36.6	1	cause thoracique	mal de genoux		0			0		0			jaune	1	0		1	0		0			0		1	0										1	0				0
CT-0312	28	1	3	3	0		0	37.1	1	corps qui gratte	probleme au niveau du rein		0			0		0			jaune	1	0		1	1	5	0			1	5	0
CT-0313	26	0	3	3	0		0	37.0	0				0			0		0			jaune	1	0		1	0		1	0		0		1	0										1	0				0
CT-0314	51	0	3	3	1	tension	0	36.7	1	miope	mal de corps		0			0		1	25	0	jaune	1	0		1	0		1	0		0		1	0										1	0				0
CT-0315	37	1	3	3	0		0	37.2	1	mal de dos			0			0		0			jaune	1	0		1	0		1	0		0		1	1	0		1	36	0			0		1	0				0
CT-0316	37	1	3	3	1	traitement des vers	0	36.7	0				0			0		1	15	0	jaune	1	0		1	0		1	0		0		1	0										1	0				0
CT-0317	50	0	4	3	0		0	36.5	1	douleur du cote droite	etouffement		1	26	1	0		1	2617	0	jaune	1	0		1	0		1	0		0		1	0										1	1	entamoeba coli			0
CT-0318	64	1	3	3	0		0	36.3	1	mal de rein			1	16	1	0		1	46	0	jaune	1	0		1	0		0			0		1	0										1	1	entamoeba histolytica/dispar	giardia duodenalis		0
CT-0319	73	0	4	3	0		0	35.9	0				0			0		1	2	0	jaune	1	0		1	0		1	0		0		1	0										1	0				0
CT-0320	80	1	4	3	0		0	36.6	0				0			0		1	181	2	jaune	1	0		1	0		0			0		1	0										1	0				0
CT-0321	64	1	3	3	0		0	36.9	1	mal des pieds	probleme des reins		0			0		1	13	0	orange	1	0		0			0			0		1	0										1	0				0
CT-0322	53	0	1	3	0		0	37.2	0				0			0		0			jaune	1	0		1	0		1	0		0		1	1	0		1	690	1	42	1	0		1	0				0
CT-0323	64	0	1	3	1	zintel	0	36.7	1	rhumatisme			0			0		0				0			0			0					1	0										1	1	entamoeba coli			0
CT-0324	4	0	4	3	0		1	37.1	0				1	49	1	0		0			jaune	1	0		1	0		1	0		0		1	0										1	0				0
CT-0325	68	0	1	3	0		0	36.5	1	debut de prostate			0			0		0			jaune	1	0		1	0		1	0		0		1	0										1	1	entamoeba coli	endolimax nana		0
CT-0326	92	0	1	3	0		0	37.3	1	les rhumatismes au niveau des mains			0			0		0			jaune	1	0		1	0		1	0		0		1	0										1	1	entamoeba coli			0
CT-0327	50	0	1	3	0		0	36.6	1	douleur au niveau du bassin			0			0		0			jaune	1	0		1	0		0			0		1	0										1	1	cyclospora cayetanensis			0
CT-0328	72	0	1	3	0		0	36.5	1	douleur des articulations			0			0		0			jaune	1	0		1	0		0			0		1	0										1	1	endolimax nana			0
CT-0329	24	0	3	3	0		0	36.3	1	mal de dos			0			0		1	83	0	jaune	1	0		1	0		1	0		0		1	0										1	0				0
CT-0330	37	1	1	3	0		0	37.7	1	mal au dos			1	23	1	0		0			jaune	1	0		1	0		1	0		0		1	1	0		1	273	0			0		1	1	entamoeba coli			0
CT-0331	5	0	2	3	0		0	36.6	0				0			0		0			jaune	1	0		1	0		1	0		0		1	0										1	1	blastocystis hominis			0
CT-0332	5	1	2	3	0		0	36.7	0				1	273	1	0		0			jaune	1	0		1	0		1	0		0		1	0										1	1	entamoeba coli			0
CT-0333	5	0	2	3	0		1	36.4	0				0			0		0			jaune	1	0		1	0		1	0		0		1	0										1	0				0
CT-0334	1	1	4	3	0		0	35.7	0				1	297	1	0		0			jaune	1	0		1	0		1	0		0		1	0										1	0				0
CT-0335	21	1	4	3	0		0	36.7	0				0			0		1	0	8	jaune	1	0		1	0		1	1	1	1	1	1	1	0		1	96	0			0		1	0				0
CT-0336	43	0	1	3	0		1	36.7	1	probleme de crampes au main			1	123	1	0		0			jaune	1	0		1	0		1	0		0		1	0										1	0				0
CT-0337	1	1	4	3	0		0	36.0	0				0			0		0			jaune	1	0		1	0		0			0		1	0										1	0				0
CT-0338	3	0	4	3	0		0	37.1	0				0			0		0			jaune	1	0		1	0		1	0		0		1	0										1	0				0
CT-0339	76	1	4	3	0		0	36.9	1	douleur articulaire	probleme des crampes		0			0		1	6	0	jaune	1	0		1	0		1	0		0		1	1	0		0		1	828	40	0		1	0				0
CT-0340	25	1	3	3	0		1	36.6	1	boutons du corps			0			0		1	0	4	jaune	1	0		1	0		1	0		0		1	0										1	0				0
CT-0341	20	0	4	3	0		0	36.9	0				0			0		0			jaune	1	1	2	0			0			1	2	1	1	1	21636	0		0			0		1	0				0
CT-0342	3	0	4	3	0		0	36.9	0				0			0		0				0			0			0					0
CT-0343	1	0	4	3	0		1	37.5	0				0			0		0			Jaune	1	0		0			0			0		1	0										1	1	giardia duodenalis			0
CT-0344	17	0	3	3	0		0	39.7	0				0			0		0			jaune	1	0		1	1	1	0			1	1	1	0										1	0				0
CT-0345	4	0	4	3	0		0	36.6	0				1	27	1	0		0			jaune	1	0		1	0		1	0		0		1	0										1	1	endolimax nana			0
CT-0346	24	0	4	3	1	l estomac/malox	0	36.6	1	douleur abdominale			0			0		0			jaune	1	0		1	0		0			0		1	0										1	0				0
CT-0347	73	1	4	3	1	la tension	1	36.5	0				0			0		1	1	0	jaune	1	0		1	0		1	0		0		1	0										1	0				0
CT-0348	5	0	4	3	0		0	36.7	0				0			0		0			jaune	1	0		1	0		1	0		0		1	0										1	0				0
CT-0349	8	1	2	3	0		0	36.8	0				0			0		0			jaune	1	0		1	0		1	0		0		1	0										1	0				0
CT-0350	26	0	1	3	0		0	36.6	0				0			0		0			jaune	1	0		1	0		1	0		0		1	0										1	0				0
CT-0351	53	0	1	3	0		0	37.0	1	mal de pied			1	25	1	0		1	1	0	jaune	1	0		1	0		1	0		0		1	1	0		0		1	96	2	0		1	0				0
CT-0352	58	1	1	3	0		1	36.5	1	mal de corps			0			0		1	0	14		0			0			0					0
CT-0353	66	1	1	3	1	operation recente	1	37.0	1	operation hernie			0			0		0			jaune	1	0		1	0		1	0		0		1	0										1	0				0
CT-0354	65	0	1	3	0		1	36.6	0				1	18	1	0		1	0	11	jaune	1	0		1	0		1	0		0		1	0										1	1	entamoeba coli			0
CT-0355	6	1	2	3	1	tension	1	36.7	0				0			0		0			jaune	1	0		1	0		1	0		0		1	1	0		0		0			1	45	1	0				0
CT-0356	10	1	2	3	0		0	36.0	0				0			0		0			jaune	1	0		1	0		1	0		0		1	0										1	1	entamoeba coli			0
CT-0357	11	1	2	3	0		0	36.8	0				0			0		0			jaune	1	0		1	0		1	0		0		1	1	0		1	62	0			0		1	0				0
CT-0358	42	1	1	3	0		0	36.7	0				0			0		0			jaune	1	0		1	0		1	0		0		1	1	0		1	50	1	518	114	0		1	0				0
CT-0359	38	1	1	3	0		0	36.9	0				0			0		0			jaune	1	0		1	0		1	0		0		1	1	0		0		1	156	0	0		1	0				0
CT-0360	56	0	1	3	0		0	36.3	0				0			0		0			jaune	1	0		1	0		1	0		0		1	0										1	0				0
CT-0361	37	1	4	3	0		0	36.6	0				0			0		0			jaune	1	0		1	0		1	0		0		1	1	0		0		1	90	2	0		1	1	blastocystis hominis	chilomastix mesnili		0
CT-0362	52	1	4	3	0		0	36.9	1	douleur vertebrale	douleur thoracique		1	28	1	0		1	0	102	jaune	1	0		1	0		1	0		0		1	0										1	0				0
CT-0363	56	1	4	3	0		0	37.5	0				1	7	1	0		0			jaune	1	0		1	0		1	0		0		1	0										1	0				0
CT-0364	49	1	3	3	0		1	37.5	0				1	232	1	0		0			orange	1	0		1	0		0			0		1	1	0		1	45	1	192	2	0		1	1	iodamoeba butschlii			0
CT-0365	23	1	4	3	0		1	36.5	1	douleur au niveau des hanche			1	3	1	0		1	0	1	jaune	1	0		0			0			0		0
CT-0366	52	0	1	3	0		0	36.5	1	douleur des pieds			0			0		1	66	0	jaune	1	0		1	0		1	0		0		1	0										1	0				0
CT-0367	73	0	4	3	0		0	37.2	1	douleur des pied			0			0		0			jaune	1	0		1	0		1	0		0		1	1	0		0		0			1	1	1	1	entamoeba coli			0
CT-0368	85	1	3	3	0		0	36.9	1	probleme des yeux	douleur des genoux		0			0		0			jaune	1	0		1	0		1	0		0		1	0										1	0				0
CT-0369	48	1	1	3	0		0	37.6	0				1	367	1	0		1	8372	0	jaune	1	0		1	0		1	0		0		1	1	0		1	108	0			0		0					0
CT-0370	8	0	2	3	1	fievre	1	36.7	0				0			0		1	6794	0	jaune	1	0		1	0		1	0		0		1	1	0		1	474	0			0		1	0				0
CT-0371	7	0	2	3	0		1	36.7	0				0			0					orange	1	0		1	0		0			0		1	1	0		1	498	0			0		1	0				0
CT-0372	3	1	4	3	0		1	36.8	0				0			0		0			jaune	1	0		0			0			0		0
CT-0373	30	1	2	3	1	hta	0	36.7	0				0			0		0			jaune	1	0		0			0			0		1	1	0		1	18	0			0		1	0				0
CT-0374	18	1	1	3	0		0	36.6	0				0			0		0			jaune	1	0		1	0		0			0		1	1	0		0		1	372	1	0		1	0				0
CT-0375	16	1	1	3	0		0	36.1	0				0			0		0			jaune	1	0		1	1	8	0			1		1	1	0		0		1	876	10	0		1	0				0
CT-0376	44	0	1	3	0		0	36.2	1	mal de pied	mal de ventre		0			0		0			jaune	1	0		1	0		1	1	2	1	2	1	0										1	1	entamoeba coli	iodamoeba butschlii		0
CT-0377	33	1	1	1	0		1	36.9	0				0			0		1	7	2	jaune	1	0		1	0		1	0		0		1	1	0		1	153	1	0	18	1	126	1	1	iodamoeba butschlii			0
CT-0378	13	0	2	3	0		1	36.8	0				1	1999	1	0		0			jaune	1	1	2	0			0			1	2	1	1	0		1	93	0			0		1	0				0
CT-0379	23	1	4	3	0		0	36.6	0				0			0		0			Jaune	1	0		0			0			0		0
CT-0380	20	1	4	3	0		0	36.7	1	probleme de yeux	mal de dos	mal de pied	1	657	1	0		0			orange	1	0		0			0			0		1	0										1	0				0
CT-0381	20	0	4	3	0		1	36.1	1	Douleur thoracique			0			0		0			orange	1	0		1	1	22	1	1	39	1	22	1	0										1	0				0
CT-0382	57	1	1	3	0		0	36.1	1	mal de dos	mal de corps		0			0		0			jaune	1	0		0			0			0		1	0										1	0				0
CT-0383	61	0	1	3	0		0	36.0	0				1	329	1	0		0			jaune	1	0		1	0		1	0		0		0
CT-0384	55	1	1	3	1		1	36.2	1	l estomac			0			0		1	0	2	orange	1	0		1	0		1	0		0		1	1	1	2395	0		0			0		1	0				0
CT-0385	14	0	2	3	1	paludisme	1	36.6	0				1	696	1	0		0			jaune	1	0		1	0		1	0		0		1	1	1	3324	0		0			0		1	1	iodamoeba butschlii			0
CT-0386	9	0	2	3	0		1	39.3	0				1	454	1	0		0			jaune	1	0		1	0		1	0		0		1	1	1	2999	0		0			0		1	0				0
CT-0387	8	1	2	3	0		1	37.2	0				1	17	1	0		0			jaune	1	0		1	0		1	0		0		0
CT-0388	55	0	1	3	0		1	36.7	1	nerf	mal d articulation		0			0		1	510	0	jaune	1	0		1	0		0			0		1	1	1	3487	0		0			0		1	0				0
CT-0389	4	1	2	3	0		0	36.6	0				0			0		0			orange	1	0		1	0		1	0		0		1	0										1	0				0
CT-0390	9	0	2	3	0		0	36.1	0				0			0		0			jaune	1	0		1	0		1	0		0		1	0										1	0				0
CT-0391	5	0	4	3	0		0	36.1	0				0			0		0			jaune	1	0		1	0		1	0		0		1	0										1	1	entamoeba histolytica/dispar			0
CT-0392	13	1	2	3	0		0	36.6	0				0			0		0			jaune	1	0		1	0		1	0		0		1	0										1	1	blastocystis hominis			0
CT-0393	18	1	4	3	0		1	36.5	0				0			0		1	7	0	jaune	1	0		1	0		0			0		1	0										1	1	entamoeba coli			0
CT-0394	48	0	4	3	0		0	36.6	1	probleme de nerf			0			0		0			jaune	1	0		1	0		1	0		0		1	0										1	1	blastocystis hominis			0
CT-0395	17	1	2	3	0		0	36.7	0				0			0		0			jaune	1	0		1	0		1	0		0		1	0										1	1	entamoeba coli			0
CT-0396	13	1	2	3	0		0	36.6	0				0			0		0			jaune	1	0		1	0		1	0		0		1	0										1	1	iodamoeba butschlii			0
CT-0397	89	1	4	3	0		0	36.6	0				0			0		0			jaune	1	0		1	0		0			0		1	1	0		0		1	459	459	0		1	1	entamoeba coli			0
CT-0398	78	0	4	3	0		1	36.6	0				0			0		0			jaune	1	0		1	0		1	0		0		1	1	1	56	0		0			0		1	1	entamoeba coli	iodamoeba butschlii		0
CT-0399	9	1	2	3	0		1	37.7	0				1	2436	1	0		0			jaune	1	0		1	0		1	0		0		1	1	1	13064	0		0			0		1	1	blastocystis hominis			0
CT-0400	14	1	2	3	0		0	37.6	0				0			0		0			jaune	1	0		1	0		0			0		1	0										1	0				0
CT-0401	3	0	4	3	0		1	36.7	0				0			0		0			jaune	1	0		0			0			0		1	1	1	327	0		0			0		1	1	iodamoeba butschlii			0
CT-0402	5	1	4	3	0		0	36.4	0				0			0		0			jaune	1	1	28	0			0			1	28	1	0										1	1	entamoeba coli			0
CT-0403	6	0	2	3	0		1	36.8	0				1	34394	1	0		0			jaune	1	0		0			0			0		1	0										1	1	entamoeba coli			0
CT-0404	9	0	4	3	0		0	36.8	0				0			0		0			jaune	1	0		1	0		1	0		0		0
CT-0405	9	0	2	3	0		0	37.9	0				1	7453	1	0		0				0			0			0					1	0										1	1	giardia duodenalis			0
CT-0406	6	0	2	3	0		0	37.6	0				1	74385	1	0		0			jaune	1	0		1	0		0			0		1	1	1	21507	0		0			0		1	0				0
CT-0407	43	0	1	3	0		1	37.6	0				0			0		0			jaune	1	0		1	0		1	0		0		1	0										1	1	blastocystis hominis			0
CT-0408	6	0	4	3	0		0	36.7	0				1	6481	1	0		0			jaune	1	0		1	0		1	0		0		1	0										1	1	iodamoeba butschlii			0
CT-0409	5	1	4	3	0		0	36.2	0				1	113245	1	0		0			jaune	1	0		1	0		1	0		0		1	1	1	621	0		0			0		1	1	giardia duodenalis			0
CT-0410	1	1	4	3	0		0	36.7	0				0			0		0			jaune	1	0		1	0		0			0		1	0										1	0				0
CT-0411	25	0	1	3	0		0	36.8	0				0			0		0			jaune	1	0		1	0		1	0		0		1	1	1	19200	0		0			0		1	1	blastocystis hominis			0
CT-0412	24	0	4	3	1	paludisme	1	36.8	1	anemie			0			0		0			jaune	1	0		1	0		1	0		0		1	1	1	5985	0		0			0		1	1	blastocystis hominis	iodamoeba butschlii		0
CT-0413	3	0	4	3	0		1	36.4	0				0			0		0			jaune	1	0		1	0		1	0		0		1	0										1	0				0
CT-0414	1	0	4	3	0		0	36.2	0				0			0		0			jaune	1	0		0			0			0		0
CT-0415	6	1	4	3	1	paludisme	1	36.7	0				1	69933	1	0		0			jaune	1	0		1	0		1	0		0		0
CT-0416	6	0	2	3	0		0	37.0	0				1	7382	1	0		0			jaune	1	0		0			0			0		0
CT-0417	11	0	2	3	0		0	36.9	0				0			0		0			jaune	1	0		1	0		0			0		1	1	1	29718	0		0			0		1	0				0
CT-0418	18	1	2	3	0		0	37.2	0				1	965	1	0		0			jaune	1	0		0			0			0		1	0										1	0				0
CT-0419	59	1	1	3	0		0	36.5	0				0			0		1	234	1	jaune orange	1	0		1	0		0			0		1	1	1	5985	0		0			0		1	1	blastocystis hominis	iodamoeba butschlii		0
CT-0420	47	1	1	3	0		0	36.5	0				0			0		1	10	2	jaune	1	0		1	0		0			0		1	0										1	0				0
CT-0421	44	0	1	3	0		1	37.7	1	fievre	mal de corps		0			0		0			jaune	1	0		1	0		0			0		1	1	1	709	0		0			0		1	1	entamoeba coli			0
CT-0422	17	0	2	3	0		1	36.7	0				1	251	1	0		0			jaune orange	1	0		1	0		0			0		1	1	0		0		1	12	1	0		1	0				0
CT-0423	10	1	2	3	0		0	35.6	0				1	2146	1	0		0			jaune	1	1	6	0			0			1	6	1	0										1	1	entamoeba coli	blastocystis hominis		0
CT-0424	7	1	2	3	0		0	36.5	0				0			0		0			jaune	1	0		0			0			0		1	0										1	1	blastocystis hominis			0
CT-0425	7	1	2	3	0		0	35.7	0				0			0		0			jaune	1	0		0			0			0		1	0										1	0				0
CT-0426	14	1	2	3	0		0	36.5	0				0			0		0			jaune	1	0		1	1	194	0			1	194	1	0										1	0				0
CT-0427	54	0	1	3	0		1	37.0	0				1	2175	1	0		1	250	0	jaune	1	0		1	0		1	0		0		1	1	0		1	108	0			0		1	0				0
CT-0428	16	0	4	3	0		1	36.5	0				0			0		0			jaune	1	0		1	0		1	0		0		1	1	0		1	170	0			0		1	0				0
CT-0429	7	0	2	3	0		0	36.5	0				1	1160	1	0		0			jaune	1	0		1	0		1	0		0		1	1	0		1	120	0			0		1	0				0
CT-0430	10	1	2	3	0		0	35.7	0				1	522	2	0		1	15730	0	jaune	1	0		1	0		1	0		0		1	1	1	38679	0		0			0		1	1	entamoeba coli			0
CT-0431	57	1	1	3	0		1	36.8	1	les filaire et probleme de vue			1	1619	1	0		0			jaune	1	0		1	0		1	0		0		1	1	0		0		1	60	1	0		1	1	entamoeba histolytica/dispar	entamoeba coli		0
CT-0432	62	0	1	3	0		1	36.0	0				1	2827	1	0		1	0	1	jaune	1	0		1	0		1	0		0		1	0										1	0				0
CT-0433	15	1	2	3	0		0	36.9	0				0			0		0			jaune	1	0		1	0		1	0		0		1	1	1	2832	1	480	1	408	12	0		1	0				0
CT-0434	14	1	2	3	0		0	36.6	0				1	251	1	0		0			jaune	1	0		1	0		1	0		0		1	1	1	8664	1	48	1	0	3	0		1	1	blastocystis hominis			0
CT-0435	9	0	2	3	0		0	36.9	0				0			0		0			jaune	1	0		1	0		1	0		0		1	0										1	1	cyclospora cayetanensis			0
CT-0436	9	0	2	3	0		0	37.7	0				0			0		0			jaune	1	0		1	0		0			0		1	1	0		1	912	1	0	2	1	690	1	1	entamoeba histolytica/dispar	iodamoeba butschlii		0
CT-0437	7	1	2	3	0		0	37.9	0				0			0		0			jaune	1	0		1	0		1	0		0		1	1	1	30816	0		0			0		1	0				0
CT-0438	51	1	3	3	0		0	38.6	1	lombalgie			0			0		0			jaune	1	0		1	0		1	0		0		1	0										1	1	entamoeba coli	iodamoeba butschlii		0
CT-0439	56	0	1	3	0		0	37.8	0				0			0		0			jaune	1	0		1	0		1	0		0		1	1	0		1	240	1	0	1	0		1	0				0
CT-0440	58	0	1	3	0		1	38.9	0				0			0		0			jaune	1	0		1	0		1	0		0		1	1	0		0		1	18	0	0		1	0				0
CT-0441	26	0	4	3	0		0	37.1	0				0			0		0			jaune	1	0		1	0		1	0		0		1	0										1	0				0
CT-0442	47	1	4	3	0		1	36.9	1	filaire			0			0		0			jaune	1	0		1	0		0			0		1	0										1	0				0
CT-0443	35	0	1	3	0		0	37.6	1	douleur articulaire			0			0		0			jaune	1	0		1	0		0			0		1	0										1	1	entamoeba coli			0
CT-0444	30	1	4	3	0		0	36.7	1	mal de dos			0			0		0			jaune	1	0		1	0		1	0		0		1	0										1	0				0
CT-0445	47	1	1	3	0		1	36.8	1	mal de dos			0			0		0			jaune	1	0		1	0		1	0		0		1	0										1	1	endolimax nana			0
CT-0446	41	0	1	3	0		0	37.8	0				1	60	1	0		0			jaune	1	0		1	0		1	0		0		1	0										1	1	iodamoeba butschlii			0
CT-0447	54	0	1	3	0		1	37.9	0				1	4321	1	0		0			jaune	1	0		0			0			0		1	0										1	1	giardia duodenalis	entamoeba coli		0
CT-0448	35	0	1	3	0		0	36.7	1	filaire			0			0		0			jaune	1	0		1	0		1	0		0		1	0										1	0				0
CT-0449	32	0	1	3	1	mal de tete/fievre	1	37.0	0				0			0		0			jaune	1	0		1	0		1	0		0		1	0										1	1	entamoeba coli	giardia duodenalis		0
CT-0450	3	1	4	3	0		1	36.2	0				1	52	1	0		0			jaune	1	0		1	0		0			0		1	0										1	1	iodamoeba butschlii	blastocystis hominis		0
CT-0451	60	1	1	3	0		0	36.6	0				0			0		0			jaune	1	0		1	0		0			0		1	0										1	0				0
CT-0452	42	0	1	3	0		1	36.8	1	Douleur thoracique	maux de tete violent		0			0		1	7	0		0			0			0					0
CT-0453	63	1	1	3	1	tension	1	36.1	1	Rhumatisme	eruption cutane	demangeaison	0			0		0			jaune	1	0		1	0		0			0		1	0										1	0				0
CT-0454	63	0	1	3	1	tension	0	36.0	1	Rhumatisme			0			0		0			jaune	1	0		1	0		0			0		1	0										1	0				0
CT-0455	1	1	4	3	0		0	36.5	0				0			0		0				0			0			0					0
CT-0456	6	1	2	3	0		0	36.0	0				0			0		0			jaune	1	0		1	0		1	0		0		1	0										1	1	entamoeba coli	giardia duodenalis	iodamoeba butschlii	0
CT-0457	16	1	2	3	0		0	37.1	0				0			0		0			jaune	1	0		1	0		0			0		0
CT-0458	56	0	1	3	0		0	36.7	1	mal de pied	demangeaison		0			0		1	2096	0	jaune	1	0		1	0		0			0		1	0										1	0				0
CT-0459	70	0	1	3	0		0	36.7	1	arthrose	maladie lombaire		0			0		0			jaune	1	0		1	0		0			0		1	0										1	1	entamoeba coli			0
CT-0460	62	0	1	3	0		0	36.3	1	corps qui gratte	probleme urinaire		0			0		1	599	0	jaune	1	0		1	0		0			0		1	0										1	0				0
CT-0461	64	0	1	3	0		0	36.5	1	filaire			0			0		0			jaune	1	0		0			0			0		1	0										1	0				0
CT-0462	53	0	1	3	0		1	36.7	1	probleme abdominale	rein/selle		0			0		0			orange	1	0		1	0		1	0		0		1	0										1	0				0
CT-0463	38	0	1	3	0		0	36.4	1	douleur abdominale			0			0		0			jaune	1	0		0			0			0		0
CT-0464	3	1	4	3	0		0	36.2	0				0			0		0			jaune	1	0		0			0			0		0
CT-0465	57	0	1	3	0		0	37.1	0				0			0		0			jaune	1	0		1	0		0			0		1	0										1	0				0
CT-0466	5	1	4	3	0		0	36.7	0				0			0		1	10	0	orange	1	0		1	0		1	0		0		1	0										1	0				0
CT-0467	8	1	2	3	0		0	36.0	0				1	74	1	0		0			jaune	1	0		1	0		1	0		0		1	0										1	0				0
CT-0468	4	1	4	3	0		0	37.2	0				1	87	1	0		0			orange	1	0		1	0		1	0		0		1	0										1	0				0
CT-0469	2	1	4	3	0		0	36.5	0				1	86	1	0		0			jaune	1	0		0			0			0		1	0										1	0				0
CT-0470	10	0	2	3	0		0	36.0	0				1	7	1	0		0			jaune	1	0		1	0		1	0		0		1	0										1	0				0
CT-0471	12	0	2	3	0		0	36.4	0				1	52	1	0		0			orange	1	0		1	0		1	0		0		1	0										1	0				0
CT-0472	14	1	2	3	0		1	36.7	0				1	18	1	0		0				0			0			0					0
CT-0473	49	0	1	3	0		0	36.3	1	douleur de dos			0			0		0			jaune	1	0		1	0		0			0		1	0										1	1	cyclospora cayetanensis			0
CT-0474	74	1	3	3	1	diabete, goutte	0	36.6	0				0			0		1	92	0	jaune	1	0		1	0		0			0		1	0										1	1	blastocystis hominis			0
CT-0475	78	0	1	3	0		0	36.9	1	douleur du corps			0			0		0			jaune	1	0		1	0		1	0		0		1	1	0		0		1	2208	46	0		1	0				0
CT-0476	81	1	4	3	0		0	36.6	1	douleur du corps			0			0		1	19	6	jaune	1	0		1	0		1	0		0		1	1	0		0		1	2568	207	0		1	0				0
CT-0477	3	0	4	3	0		0	36.8	0				0			0		0			jaune	1	0		1	0		1	0		0		1	0										1	0				0
CT-0478	4	1	4	3	0		0	37.5	0				0			0		0			jaune	1	0		1	0		1	0		0		1	0										1	0				0
CT-0479	3	1	4	3	0		0	37.1	0				1	167	1	1	102	0			jaune	1	0		1	0		1	0		0		1	0										1	0				0
CT-0480	67	1	3	3	0		0	36.2	0				0			0		0			jaune	1	0		1	0		1	0		0		1	0										1	0				0
CT-0481	9	0	2	3	0		0	36.5	0				1	321	1	1	4698	0			jaune	1	0		1	0		1	0		0		1	0										1	0				0
CT-0482	6	1	2	3	0		0	35.8	0				1	69	1	1	1175	0			jaune	1	0		1	0		1	0		0		1	0										1	0				0
CT-0483	12	1	2	3	0		0	36.5	0				0			0		0			jaune	1	0		1	0		1	0		0		1	1	0		0		1	0	1	0		1	0				0
CT-0484	22	0	1	3	0		0	36.4	0				1	94	1	1	938	0				0			0			0					1	0										1	1	cystoisospora belli			0
CT-0485	11	0	2	3	0		1	37.2	0				1	178	1	0		0			jaune	1	0		1	0		0			0		1	0										1	1	iodamoeba butschlii			0
CT-0486	11	1	2	3	0		0	36.8	0				1	34	1	0		0			jaune	1	0		1	0		0			0		1	0										1	1	iodamoeba butschlii			0
CT-0487	11	0	2	3	0		0	37.2	0				1	465	1	0		0			jaune	1	0		1	0		0			0		1	1	1	2124	1	276	0			0		1	0				0
CT-0488	9	0	2	3	0		1	37.8	0				1	69	1	1	1595				jaune	1	0		1	0		0			0		1	1	0		1	150	0			0		1	0				0
CT-0489	11	0	2	3	0		0	36.8	0				0			0					jaune	1	0		1	0		0			0		1	0										1	1	entamoeba coli	blastocystis hominis		0
CT-0490	54	0	1	3	0		0	36.7	1	douleur oculaire	rhumatisme		0			0		0			jaune	1	0		1	0		1	0		0		1	0										1	0				0
CT-0491	53	0	1	3	0		1	36.5	1	crampes	douleur au niveau des pieds/rein		0			0		0			jaune	1	0		1	0		1	0		0		1	0										1	0				0
CT-0492	60	1	3	3	0		0	36.4	1	mal de corps			0			0		0			jaune	1	0		1	0		1	0		0		1	0										1	1	blastocystis hominis			0
CT-0493	4	1	4	3	0		0	36.2	0				0			0		0			jaune	1	0		0			0			0		1	0										1	0				0
CT-0494	5	0	4	3	0		0	36.1	0				0			0		0			jaune	1	0		1	0		1	0		0		0
CT-0495	33	1	3	3	0		0	36.4	0				0			0		0			jaune	1	0		1	0		1	0		0		1	0										1	0				0
CT-0496	14	1	2	3	0		0	36.5	0				0			0		0			jaune	1	0		1	0		1	0		0		1	0										1	0				0
CT-0497	33	0	4	3	0		1	36.6	0				0			0		0			jaune	1	0		1	0		1	0		0		1	0										1	0				0
CT-0498	15	0	2	3	0		1	37.6	0				0			0		0			jaune	1	0		1	0		1	0		0		1	0										1	1	entamoeba coli			0
CT-0499	7	1	2	3	0		1	36.3	0				1	246	1	0		0			jaune	1	0		1	0		1	0		0		0
CT-0500	2	1	4	3	0		1	36.0	0				0			0		0			jaune	1	0		1	0		1	0		0		0
CT-0501	4	1	2	3	0		1	36.5	0				0			0		0				0			0			0					0
CT-0502	26	0	4	3	0		0	36.8	0				0			0		0				0			0			0					0
CT-0503	26	1	4	3	0		0	36.2	0				0			0		0				0			0			0					0
CT-0504	59	0	1	3	1	hypertension arterielle	0	37.2	0				0			0		0			jaune	1	0		1	0		1	0		0		1	0										1	0				0
CT-0505	58	1	1	3	0		0	37.3	0				1	6	1	0		0			jaune	1	0		1	0		1	0		0		1	1	0		0		1	180	17	0		1	0				0
CT-0506	57	0	1	3	0		0	37.1	0				0			0		0			jaune	1	0		1	0		1	0		0		1	0										1	0				0
CT-0507	55	1	1	3	0		0	36.4	0				0			0		0			jaune	1	0		1	0		1	0		0		1	1	0		0		0			1	120	1	1	entamoeba coli	endolimax nana		0
CT-0508	61	1	1	3	0		0	36.3	1	mal de genoux			0			0		0			jaune	1	0		1	0		1	0		0		1	1	0		1	111	0			1	125	1	0				0
CT-0509	78	0	1	3	0		0	36.9	0				0			0		0			jaune	1	0		1	0		1	0		0		1	0										1	0				0
CT-0510	57	0	1	3	0		0	36.4	0				0			0		0			jaune	1	0		1	0		1	0		0		1	0										1	0				0
CT-0511	58	1	1	3	0		0	36.8	1	mal de dos			0			0		1	7695	13	jaune	1	0		1	0		1	0		0		1	1	0		1	102	1	1344	59	0		1	0				0
CT-0512	22	1	2	3	0		0	36.5	1	douleur abdominale	douleur au niveau testicule		0			0		0				0			0			0					1	0										1	0				0
CT-0513	57	0	1	3	1	paludisme	0	36.3	0				0			0		1	48	0	jaune	1	0		1	0		1	0		0		1	1	0		0		1	326	25	0		1	0				0
CT-0514	57	0	1	3	0		1	36.4	1	mal de cote	douleur vaginale		0			0		0			jaune	1	0		1	0		1	0		0		1	1	0		0		1	2196	30	1	50	1	0				0
CT-0515	55	1	1	3	0		0	36.6	1	mal de rein			0			0		1	116	0	jaune	1	0		1	0		1	0		0		1	1	0		1	357	1	156	9995	1	242	1	1	iodamoeba butschlii			1
CT-0516	70	1	1	3	0		0	36.3	1	asthme	mal de poitrine		1	193	1	0		0			jaune	1	0		1	0		1	0		0		1	0										1	1	blastocystis hominis			0
CT-0517	25	0	1	3	0		0	37.3	0				0			0		0			jaune	1	0		1	1	2	0			1	2	1	0										1	0				0
CT-0518	53	0	1	3	0		0	36.0	0				0			0		0			jaune	1	0		1	0		1	0		0		1	1	0		0		1	0	84	0		1	0				0
CT-0519	47	0	1	3	0		0	36.5	1	mal de tendon			0			0		0			jaune	1	0		1	0		1	0		0		1	0										1	1	entamoeba histolytica/dispar	blastocystis hominis		0
CT-0520	59	1	3	3	0		0	36.6	0				0			0		0			jaune	1	0		1	0		1	0		0		1	0										1	0				0
CT-0521	61	0	1	3	0		1	36.8	1	mal de dos			0			0		0			jaune	1	0		1	0		1	0		0		1	1	0		1	78	1	12	0	0		1	0				0
CT-0522	3	1	2	3	1	fievre	1	36.6	0				1	2842	1	1	1160	0			jaune	1	0		1	0		1	0		0		1	0										1	0				0
CT-0523	54	0	1	3	0		0	36.1	0				0			0		0			jaune	1	0		1	0		0			0		0
CT-0524	62	0	1	3	1	l estomac	1	36.3	0				0			0		1	0	3	jaune	1	0		1	0		1	0		0		1	1	0		0		1	600	48	0		1	0				0
CT-0525	64	1	1	3	0		0	36.2	1	douleur de genoux	l oeil(perte de vue)	hernie	0			0		1	13	2	jaune	1	0		1	0		1	0		0		1	1	0		0		1	0	226	0		1	0				0
CT-0526	55	1	1	3	0		0	36.5	1	douleur au genoux	maux de tete		0			0		0			jaune	1	0		1	0		0			0		1	1	0		0		1	12	0	0		1	0				0
CT-0527	32	1	3	2	0		1	36.6	1	douleur au bas ventre			0			0		0			jaune	1	0		1	0		0			0		1	0										1	1	blastocystis hominis			0
CT-0528	51	1	1	2	0		0	36.6	1	mal de corps			0			0		1	14	24		0			0			0					1	1	0		1	39	0			0		1	0				0
CT-0529	50	1	1	2	0		0	36.2	1	filariose			0			0		0				0			0			0					1	0										1	0				0
CT-0530	64	0	1	2	0		0	36.7	1	douleur thoracique	mal de pied		0			0		0				0			0			0					1	1	0		1	99	0			0		1	1	blastocystis hominis	iodamoeba butschlii		0
CT-0531	42	1	1	2	0		1	36.2	1	mal de ventre			0			0		1	19	0		0			0			0					1	0										1	0				0
CT-0532	57	1	3	2	0		0	36.2	0				0			0		0				0			0			0					1	0										1	0				0
CT-0533	74	1	4	2	1	dorsalgie	0		0				0			0		0				0			0			0					1	0										1	1	blastocystis hominis			0
CT-0534	25	1	1	2	1	nevralgie(neurobion)	0		1	douleur des nerfs			1	580	1	1	135	1	7	0	jaune	1	0		0			0			0		0
CT-0535	63	0	1	2	0		1	36.3	1	douleur au corps			0			0		1	60	0		0			0			0					1	1	0		1	45	0			0		1	0				0
CT-0536	25	1	1	2	0		0		1	douleurs thoraxiques			0			0		0			jaune	1	0		0			0			0		0
CT-0537	24	1	4	2	0		0	36.4	1	mal de dos	douleur thoracique		0			0		0				0			0			0					1	1	0		1	99	0			0		1	0				0
CT-0538	47	0	1	2	0		0	36.3	0				0			0		0				0			0			0					0
CT-0539	74	0	4	2	0		0	36.9	1	mal de rein	douleur au niveau des genoux		0			0		0				0			0			0					1	0										1	0				0
CT-0540	78	1	1	2	0		0	36.4	0				0			0		0				0			0			0					1	0										1	1	entamoeba coli			0
CT-0541	8	0	2	2	0		0	36.3	0				1	5075	1	0		0				0			0			0					1	1	0		1	6336	0			0		1	0				0
CT-0542	9	0	2	2	0		0	36.2	0				0			0		0				0			0			0					1	1	0		1	2517	0			0		1	0				0
CT-0543	3	0	4	3	0		0	36.4	0				0			0		0				0			0			0					1	0										1	0				0
CT-0544	17	0	2	2	0		0	36.4	1	mal de bas ventre	l estomac		0			0		0				0			0			0					1	1	0		1	1101	0			0		1	0				0
CT-0545	4	1	4	2	0		0	36.8	0				1	1237	1	0		0			jaune orange	1	0		1	0		0			0		1	1	0		1	840	0			0		1	0				0
CT-0546	8	0	2	2	0		0	36.2	0				0			0		0				0			0			0					1	1	0		1	19104	0			0		1	0				0
CT-0547	7	0	2	2	0		0	36.4	0				0			0		0				0			0			0					1	1	0		1	792	0			0		1	0				0
CT-0548	4	1	2	2	0		0	36.2	0				0			0		1	1	0		0			0			0					1	1	0		1	15234	0			0		1	0				0
CT-0549	8	1	2	2	0		0	36.3	0				0			0		0				0			0			0					1	1	0		1	1002	0			0		1	1	cyclospora cayetanensis			0
CT-0550	5	0	2	2	0		0	36.4	0				0			0		0			jaune rouge	1	0		1	0		0			0		1	1	0		1	3873	0			0		1	0				0
CT-0551	21	0	2	2	0		0	36.7	1	douleur abdominale			0			0		0				0			0			0					1	1			1	213						1	0				0
CT-0552	4	1	2	2	0		0	36.3	0				0			0		0			jaune	1	0		1	0		0			0		1	1	0		1	960	0			0		1	0				0
CT-0553	2	1	4	2	0		0	36.4	0													0			0			0					1	1	0		1	258	0			0		1	0				0
CT-0554	12	0	2	2	0		0	36.7	0				0			0		0				0			0			0					1	1	0		1	6348	0			0		1	0				0
CT-0555	22	0	2	2	0		0	36.4	0				0			0		0			marron	1	0		1	0		1	0		0		1	1	0		1	19776	0			0		1	0				0
CT-0556	43	0	1	2	0		1	36.9	1	douleur au niveau du pied	corps qui gratte		0			0		0			jaune	1	0		1	0		1	0		0		1	0										1	0				0
CT-0557	35	0	1	2	0		0	36.5	1	maux de tete			0			0		0			orange	1	0		1	0		1	0		0		1	0										1	0				0
CT-0558	77	0	1	2	0		0	36.0	0				0			0		0			jaune	1	0		1	0		1	0		0		1	0										1	0				0
CT-0559	80	0	4	3	0		0	36.3	0				0			0		0			jaune	1	0		1	0		1	0		0		1	1	0		1	4275	0			0		1	0				0
CT-0560	50	0	1	2	0		0	36.3	0				0			0		0			jaune	1	0		1	0		1	0		0		1	1	1	173301	1	2160	0			1	2	1	0				0
CT-0561	40	0	1	2	0		0	36.4	1	mal de corps			1	57159	1	0		1	0	24	rouge	1	0		1	0		1	0		0		1	1	0		1	2121	0			0		1	0				0
CT-0562	59	0	1	2	0		0	36.7	0				0			0		1	3601	0	jaune	1	0		1	0		1	0		0		1	1	0		1	66	1	120	4	0		1	0				0
CT-0563	57	1	1	2	0		0	36.4	0				0			0		0			jaune	1	0		1	0		1	0		0		1	0										1	1	cyclospora cayetanensis			0
CT-0564	63	0	1	2	1	tension/auxene	1	36.4	1	avc	mal de pied		0			0		0			jaune	1	0		1	0		1	0		0		1	0										1	0				0
CT-0565	63	0	1	2	0		0	36.7	1	mal de rein			0			0		0			jaune	1	0		1	0		1	0		0		1	1	0		0		1	90		0		1	0				0
CT-0566	73	0	1	2	1	tension	1	36.7	1	tension	mal de corps		0			0		1	26430	0	jaune	1	0		1	0		1	0		0		1	1	0		1	75	1	228	2	0		1	0				0
CT-0567	72	1	1	2	0		0	36.7	1	probleme des yeux	mal de rein	probleme de genoux	0			0		1	0	360	jaune	1	0		1	0		1	0		0		1	1	0		1	708	1	581	18	0		1	1	giardia duodenalis			0
CT-0568	79	0	1	2	0		1	36.4	1	probleme de vue			0			0		0			jaune	1	0		1	0		1	0		0		1	1	0		1	93	0			0		1	0				0
CT-0569	54	0	1	2	0		1	36.7	1	nerf qui tire			1	251	1	0		1	4678	0	jaune	1	0		1	0		1	0		0		1	1	1	196	1	129	1	196	6	0		1	1	giardia duodenalis			0
CT-0570	56	0	1	2	0		1	36.4	1	corps qui gratte			0			0		1	6498	0	jaune	1	0		1	0		1	0		0		1	0										1	1	entamoeba coli			0
CT-0571	70	1	1	2	0		0	36.4	1	crampe			0			0		0			jaune	1	0		1	0		1	0		0		1	0										1	0				0
CT-0572	61	0	1	2	1	tension	0	36.2	1	probleme de vue	tension		0			0		1	7851	0	jaune	1	0		1	0		1	0		0		1	0										1	0				0
CT-0573	72	1	1	2	0		0	36.6	1	mal de genoux			0			0		1	8046	0	jaune	1	0		1	0		1	0		0		0
CT-0574	66	1	3	2	0		0	36.4	0				0			0		0			jaune	1	0		1	0		1	0		0		1	0										1	1	blastocystis hominis			0
CT-0575	50	0	1	2	0		0	36.3	0				0			0		0			Jaune marron	1	0		1	0		1	0		0		1	1	0		1	37	0			0		1	0				0
CT-0576	42	1	1	2	0		0	36.4	0				0			0		0			jaune	1	0		0			0			0		1	0										1	0				0
CT-0577	33	1	4	2	0		0	36.7	0				0			0		0			jaune	1	0		1	0		1	0		0		1	0										1	0				0
CT-0578	6	0	4	2	0		0	36.4	0				0			0		0			jaune	1	0		1	0		1	0		0		1	1	1	42945	0		0			0		1	0				0
CT-0579	85	0	4	2	0		0	36.8	0				0			0		0			jaune	1	0		1	0		0			0		1	1	1	2214	0		0			0		1	0				0
CT-0580	27	0	4	2	0		0	36.8	0				0			0		1	0	4	jaune	1	0		1	0		1	0		0		1	1	0		1	84	0			0		1	0				0
CT-0581	34	1	4	2	0		0	36.1	1	mal de testicule			0			0		1	0	4	jaune	1	0		1	0		0			0		1	0										1	0				0
CT-0582	72	0	1	2	0		0	36.8	1	polyarthralgie	crampe		0			0		0			jaune	1	0		1	0		1	0		0		1	1	1	27306	1	483	1	168	6	0		1	0				0
CT-0583	23	1	2	2	0		0	36.7	1	paludisme	urine		0			0		0			jaune	1	0		1	0		1	0		0		1	0										1	1	blastocystis hominis			0
CT-0584	23	0	4	2	0		0	36.4	0				0			0		0				0			0			0					0
CT-0585	4	1	2	2	0		1	36.4	0				0			0		0			jaune	1	0		1	0		1	0		0		1	0										1	0				0
CT-0586	29	1	3	2	1	courbatures	0	36.3	1	grattement du corps			0			0		0			jaune	1	0		1	0		1	0		0		1	0										1	0				0
CT-0587	55	0	1	2	0		0	36.3	0				0			0		0			jaune	1	0		1	0		1	0		0		1	1	1	84	0		0			0		1	0				0
CT-0588	4	1	4	2	0		0	36.1	0				0			0		0			jaune	1	0		1	0		0			0		1	1	1	231429	1	795	0			0		1	0				0
CT-0589	33	0	4	2	0		0	36.1	0				0			0		0			jaune	1	0		1	0		1	0		0		1	0										1	0				0
CT-0590	7	0	2	2	0		0	36.2	0				0			0		0			jaune	1	0		1	0		1	0		0		1	1	1	5679	0		0			0		1	0				0
CT-0591	2	0	4	2	0		0	36.0	0				0			0		0			jaune	1	0		1	0		1	0		0		1	0										1	0				0
CT-0592	8	1	2	2	0		0	36.2	0				0			0		0			jaune	1	0		1	0		1	0		0		1	0										1	0				0
CT-0593	10	1	2	2	0		0	36.6	0				0			0		0			jaune	1	0		1	0		1	0		0		1	0										1	0				0
CT-0594	6	0	2	2	0		0	36.2	0				0			0		0			jaune	1	0		1	0		1	0		0		1	1	1	42561	0		0			0		1	0				0
CT-0595	9	0	2	2	0		0	36.4	0				0			0		0			jaune	1	0		1	0		1	0		0		1	0										1	0				0
CT-0596	53	1	4	2	0		0	36.8	0				0			0		0			jaune orange	1	0		1	0		0			0		1	1	1	16395	1	231	0			0		1	1	blastocystis hominis			0
CT-0597	66	0	1	2	0		0	36.5	0				0			0		0			jaune	1	0		1	0		1	0		0		1	1	1	114468	0		0			0		1	0				0
CT-0598	13	0	2	2	1	paludisme	1	36.4	0				1	1179	1	0		0			jaune	1	0		1	0		1	0		0		1	1	0		0		1	204	0	0		1	0				0
CT-0599	10	0	2	2	1	fievre	1	36.2	1	hernie			1	4727	1	0		0			jaune	1	0		1	0		1	0		0		1	0										1	0				0
CT-0600	56	0	1	2	0		0	36.3	1	les filaires			1	17	1	0		0			jaune	1	0		1	0		1	0		0		1	0										1	0				0
CT-0601	67	0	1	2	0		0	36.8	0				0			0		0			jaune	1	0		1	0		1	0		0		1	0										1	0				0
CT-0602	3	1	4	2	0		0	36.8	0				0			0		0			jaune	1	0		1	0		0			0		1	0										1	0				0
CT-0603	30	1	3	1	0		0	36.3	0				0			0		0			jaune	1	0		0			0			0		0
CT-0604	27	1	4	1	0		0	36.9	0				1	35	1	0		0			jaune	1	0		1	0		0			0		0
CT-0605	45	1	3	1	0		0	36.2	0				0			0		1	6775	0	jaune	1	0		1	0		0			0		1	1	0		0		1	714	0	0		0					0
CT-0606	23	0	4	1	0		0	36.1	1	le quiste			1	193	1	0		0			jaune	1	0		1	0		0			0		1	0										1	1	blastocystis hominis			0
CT-0607	26	1	4	3	0		0	36.2	0				1	17	2	0		0			jaune	1	1	5	0			0			1	5	0
CT-0608	87	0	4	3	0		0	36.5	1	douleur de dos	mal de tete	mal de genoux	0			0		0			jaune	1	0		0			0			0		1	1	0		0		1	378	123	0		1	1	blastocystis hominis			0
CT-0609	38	1	3	1	0		0	36.6	1	mal de ventre			0			0		1	7950	0	jaune	1	0		0			0			0		1	0										1	0				0
CT-0610	60	0	1	1	0		0	37.0	1	douleur articulaire			0			0		1	0	50	jaune	1	0		0			0			0		1	1	0		1	72	1	204	4	0		1	0				0
CT-0611	63	0	3	1	0		0	36.5	1	mal articulaire			1	116	1	0		0			jaune	1	0		0			0			0		1	0										1	1	blastocystis hominis			0
CT-0612	70	0	1	1	0		0	36.5	1	douleurs de ventre	mal de dos		0			0		0			jaune	1	0		0			0			0		1	0										1	1	blastocystis hominis			0
CT-0613	36	1	3	1	0		0	36.2	1	mikose			0			0		0			jaune	1	0		1	0		1	0		0		1	1	0		1	48	0			0		1	0				0
CT-0614	26	0	2	1	0		1		0				0			0		0			jaune	1	0		1	0		1	0		0		1	0										1	0				0
CT-0615	43	0	3	1	0		1	36.2	0				0			0		0			jaune	1	0		1	0		0			0		1	0										1	1	iodamoeba butschlii			0
CT-0616	4	0	2	1	0		1	36.4	0				0			0		0			jaune	1	1	80	0			0			1	80	1	0										1	0				0
CT-0617	7	1	2	1	0		0	36.1	0				0			0		0			jaune	1	1	2	1	0		0			1	2	1	0										1	0				0
CT-0618	3	1	2	1	0		0	36.2	0				0			0		0			jaune	1	0		1	0		0			0		1	0										1	0				0
CT-0620	13	0	2	1	0		0	36.3	0				0			0		0			jaune	1	1	16	0			0			1	16	1	0										0					0
CT-0621	57	1	4	1	0		0	36.7	0				0			0		0			jaune	1	0		1	0		1	0		0		1	0										0					0
CT-0622	65	1	4	1	0		0	36.5	1	mal de poitrine	mal de dos		0			0		0			jaune	1	0		1	0		1	0		0		1	0										0					0
CT-0623	63	0	1	1	0		0	36.6	0				0			0		0				0			0			0					1	0										1	1	iodamoeba butschlii			0
CT-0624	80	0	4	1	0		0	36.4	1	douleur vertebrale			0			0		0			jaune	1	1	4	1	1	63	0			1	67	1	0										0					0
CT-0625	43	0	3	1	0		0	36.4	1	vers de l oeil			0			0		0			jaune	1	0		1	0		1	0		0		1	0										1	0				0
CT-0626	6	1	2	1	1	vers intestinaux	1	36.2	0				0			0		1	12000	0	jaune	1	0		1	0		1	0		0		0
CT-0627	7	1	2	1	0		0	36.6	0				0			0		0			jaune	1	0		1	0		1	0		0		1	0										1	0				0
CT-0628	11	1	2	1	0		0	36.1	0				0			0		0			jaune	1	0		1	0		1	0		0		1	0										1	1	giardia duodenalis			0
CT-0629	11	1	2	1	0		0	36.1	0				1	4292	1	0		0			jaune	1	1	34	0			0			1	34	1	0										1	0				0
CT-0630	10	0	2	1	0		0	36.2	0				0			0		0			jaune	1	0		1	0		1	0		0		1	0										1	1	endolimax nana			0
CT-0631	5	0	2	1	0		0	36.2	0				0			0		0			jaune	1	0		1	0		1	0		0		1	0										1	1	entamoeba histolytica/dispar			0
CT-0632	14	1	2	1	0		0	36.1	0				0			0		0			jaune	1	0		1	0		1	1	18	1	18	1	0										1	0				0
CT-0633	41	0	4	1	0		0	36.4	0				0			0		0			jaune	1	0		1	0		1	0		0		1	0										1	1	endolimax nana			0
CT-0634	11	1	2	1	0		0	36.2	0				0			0		0			jaune	1	0		1	0		1	0		0		1	0										1	0				0
CT-0635	8	0	2	1	0		0	36.4	0				0			0		0			jaune	1	0		1	0		1	0		0		1	0										1	0				0
CT-0636	4	1	2	1	0		1	36.7	0				0			0		0			jaune	1	0		1	0		1	0		0		1	0										1	0				0
CT-0637	9	1	2	1	0		0	36.4	0				0			0		0			jaune	1	0		1	0		1	0		0		1	0										1	0				0
CT-0638	39	0	3	1	0		0	36.8	0				0			0		0			jaune	1	1	160	0			0			1	160	1	0										1	1	iodamoeba butschlii			0
CT-0639	67	0	3	1	0		0	36.3	1	douleur au dos	douleur au pieds		0			0		0			jaune	1	0		1	0		0			0		1	0										0					0
CT-0640	50	0	4	1	0		0	36.5	0				0			0		1	1067	0	jaune	1	0		1	0		1	0		0		1	0										1	1	blastocystis hominis			0
CT-0641	50	1	4	1	0		0	36.2	0				0			0		0			jaune	1	0		1	0		0			0		1	0										1	0				0
CT-0642	41	0	1	1	0		0	36.7	0				1	232	1	0		1	64	0	jaune	1	0		1	0		1	0		0		1	0										1	0				0
CT-0643	6	1	2	1	0		0	36.9	0				0			0		0			jaune	1	0		1	0		1	0		0		1	0										1	0				0
CT-0644	46	0	3	1	0		1	36.8	0				0			0		0			jaune	1	0		1	0		1	0		0		1	0										1	0				0
CT-0645	10	1	2	1	0		0	36.6	1	maux de tete			0			0		0			jaune	1	0		1	0		1	0		0		0
CT-0646	5	0	2	1	0		0	36.7	0				0			0		0			jaune	1	0		1	0		1	0		0		1	0										1	0				0
CT-0647	50	1	4	1	0		0	36.9	1	picotement du corps			1	1827	1	0		0			jaune trouble	1	1	75	0			0			1	75	0
CT-0648	24	0	4	1	0		0	36.7	0				1	503	1	0		0			jaune	1	0		1	0		1	0		0		1	1	0		1	153	1	198	7	0		1	1	entamoeba coli			0
CT-0649	71	0	1	1	0		0	36.7	0				0			0		0			jaune	1	0		1	0		1	0		0		1	0										1	0				0
CT-0650	42	0	3	1	0		0	36.9	0				0			0		0			jaune	1	0		1	0		1	0		0		1	0										1	0				0
CT-0651	43	0	4	1	0		0	36.0	1	douleur d estomac			1	1759	1	0		0			jaune	1	1	1	0			0			1	1	1	0										1	0				0
CT-0652	13	1	2	1	0		0	37.3	0				1	34	1	0		0			jaune	1	0		1	0		1	0		0		1	0										1	0				0
CT-0653	4	1	4	1	0		0	36.9	0				1	870	1	0		0			jaune	1	0		1	0		1	0		0		1	0										1	0				0
CT-0654	40	1	3	1	0		0	36.2	1	douleurs thoraciques	dorsalgies + fievres		0			0		1	1240	0	jaune	1	1	43	1	1	32	0			1	75	1	0										1	0				0
CT-0655	8	1	2	2	0		1	36.4	0				0			0		0			jaune	1	0		1	0		1	1	2	1	2	1	0										1	0				0
CT-0656	2	1	4	1	0		0	36.2	0				0			0		0			jaune	1	0		1	0		1	0		0		1	0										1	0				0
CT-0657	9	0	2	1	0		1	36.4	0				0			0		0			jaune	1	1	31	0			0			1	31	1	0										1	0				0
CT-0658	19	1	2	1	0		0	36.6	0				0			0					jaune	1	1	25	1	1	87	0			1	112	1	0										1	1	blastocystis hominis			0
CT-0659	40	0	4	1	0		0	36.3	0				0			0		0			jaune	1	0		1	0		1	0		0		1	0										1	1	blastocystis hominis			0
CT-0660	71	0	4	1	1	tension	0	36.7	1	l estomac			0			0		0			jaune orange	1	0		1	0		0			0		1	0										1	0				0
CT-0661	39	0	4	1	0		0	36.3	1	le corps qui gratte	anemie		0			0		0			jaune	1	0		1	0		1	0		0		1	0										1	0				0
CT-0662	14	0	2	1	0		0	36.2	0				0			0		0			jaune	1	0		1	0		1	0		0		1	0										1	0				0
CT-0663	74	1	3	1	1	diabete	0	36.7	1	le diabete			0			0		0			jaune	1	0		1	0		0			0		1	0										1	1	blastocystis hominis			0
CT-0664	13	1	2	1	0		0	36.1	0				0			0		0			jaune	1	0		1	0		1	0		0		1	0										1	0				0
CT-0665	9	0	2	1	0		0	36.3	0				0			0		0			jaune	1	0		1	0		1	0		0		1	0										1	0				0
CT-0666	35	0	4	1	0		0	36.4	1	gratti	problème des yeux		0			0		0			jaune	1	0		1	0		1	0		0		1	0										1	0				0
CT-0667	4	1	2	1	0		0	36.4	0				0			0		0			jaune	1	0		1	0		1	0		0		1	0										1	0				0
CT-0668	51	1	3	1	0		0	36.7	0				0			0		0			jaune	1	0		1	0		0			0		0
CT-0669	2	0	4	1	0		0	36.1	0				0			0		0			jaune	1	0		1	0		0			0		1	0										1	0				0
CT-0670	73	1	3	1	0		0	36.7	0				0			0		0			jaune	1	0		1	0		1	0		0		1	0										1	1	blastocystis hominis			0
CT-0671	14	1	2	1	0		0	36.7	0				0			0		0			jaune	1	0		1	0		1	0		0		1	0										1	1	blastocystis hominis			0
CT-0672	18	1	4	1	0		0	36.7	0				0			0		0			jaune	1	1	10	0			0			1	10	1	0										1	0				0
CT-0673	41	0	4	1	1	tension	0	36.2	1	tension	anemie		0			0		0			jaune	1	0		1	0		1	0		0		1	0										1	0				0
CT-0674	79	0	4	1	1	tension	0	36.2	1	tensionnaire			0			0		0			jaune	1	0		1	0		1	0		0		1	0										1	0				0
CT-0675	56	0	4	1	0		0	36.0	1	rhumatisme	l estomac		0			0		0			jaune	1	0		1	0		0			0		1	0										1	0				0
CT-0676	57	0	4	1	0		0	36.7	1	yeux	maux de tete ( cephale )	palpitation	0			0		0			jaune	1	0		1	0		1	0		0		1	0										1	0				0
CT-0677	19	1	2	3	0		0	37.8	0				0			0		0			jaune	1	0		1	0		0			0		1	0										1	0				0
CT-0678	24	1	4	3	0		0	36.7	0				0			0		0			jaune	1	0		0			0			0		0
CT-0679	26	1	3	3	0		0	36.6	0				0			0		0			jaune	1	0		0			0			0		0
CT-0680	43	1	1	3	0		0	37.1	0				0			0		0			jaune	1	1	31	0			0			1	31	1	0										1	0				0
CT-0681	35	1	4	3	0		0	36.8	0				0			0		0			jaune	1	1	11	0			0			1	11	1	0										1	1	entamoeba coli	endolimax nana		0
CT-0682	21	1	1	1	0		0	36.8	0				0			0		0			jaune	1	0		1	0		0			0		1	0										1	0				0
CT-0683	25	1	2	1	0		0	36.7	0				0			0		0			jaune	1	0		1	0		0			0		1	0										1	0				0
CT-0684	32	1	3	1	0		0	36.9	0				0			0		0			jaune	1	0		1	0		0			0		1	0										1	0				0
CT-0685	34	0	3	1	0		0	36.2	0				0			0		0			jaune	1	1	1064	0			0			1	1064	1	0										1	1	iodamoeba butschlii			0
CT-0686	25	1	2	1	0		0	36.7	0				0			0		0			orange	1	1	15	0			0			1	15	1	0										0					0
CT-0687	25	0	2	1	0		0	37.8	0				0			0		0			jaune	1	0		1	1	23	0			1	23	0
CT-0688	19	1	2	1	0		0	36.9	0				0			0		1	58	0	jaune	1	1	2	0			0			1	2	1	0										1	0				0
CT-0689	23	1	2	1	0		0	36.9	0				0			0		0			jaune	1	0		1	1	2	0			1	2	1	0										1	0				0
CT-0690	60	1	3	1	0		0	36.9	0				0			0		0			jaune	1	0		1	0		0			0		1	0										1	0				0
CT-0691	71	1	3	1	0		0	36.7	0				0			0		0			jaune	1	1	298	0			0			1	298	1	1	0		0		1	564		1	91	1	0				0
CT-0692	19	1	2	1	0		0	36.5	0				1	65	1	0		0			jaune	1	1	49	0			0			1	49	1	1	1	16344	1	1604	0			0		1	0				0
CT-0693	37	0	1	1	0		0	36.7	0				0			0		0			jaune	1	0		1	0		0			0		1	0										1	1	entamoeba histolytica/dispar	iodamoeba butschlii		0
CT-0694	2	1	4	1	0		0	36.7	0				0			0		0			jaune	1	0		0			0			0		0
CT-0695	9	0	2	1	0		0	36.2	0				0			0		0				0			0			0					0
CT-0696	49	0	1	1	0		0	36.7	1	mal de bas ventre	le corps qui demange		0			0		0			jaune	1	1	2	0			0			1	2	1	0										1	0				0
CT-0697	45	0	4	1	0		0	36.3	0				0			0		0			jaune	1	0		0			0			0		0
CT-0698	11	1	2	1	0		0	36.2	1	lombalgie								0			jaune	1	1	102	0			0			1	102	1	1	1	13518	1	741	0			0		1	1	entamoeba histolytica/dispar	entamoeba coli		0
CT-0699	21	0	2	1	0		1	36.8	1	bassin			0			0		0			jaune	1	1	110	0			0			1	110	1	1	0		1	246	0			0		1	1	blastocystis hominis	endolimax nana		0
CT-0700	15	0	2	1	0		1	36.7	0				0			0		0			jaune	1	0		0			0			0		1	0										1	0				0
CT-0701	13	1	2	1	0		0	36.3	0				0			0		0			jaune	1	0		1	0		1	0		0		1	0										1	1	entamoeba coli			0
CT-0702	10	1	2	1	0		0	36.9	0				0			0		0			jaune	1	1	100	0			0			1	100	1	0										1	0				0
CT-0703	7	1	2	1	0		0	36.0	0				0			0		0			jaune	1	1	206	0			0			1	206	1	0										1	1	giardia duodenalis			0
CT-0704	57	0	1	1	0		1	36.7	1	lombalgie			0			0		0			jaune	1	0		1	0		1	0		0		1	0										1	0				0
CT-0705	59	0	1	1	0		0	36.3	1	douleur dorsale	mal au coup		0			0		0				0			0			0					1	0										1	0				0
CT-0706	57	0	1	1	0		0	36.7	0				0			0		0			jaune	1	0		1	0		1	0		0		1	0										1	1	entamoeba histolytica/dispar	entamoeba coli		0
CT-0707	28	0	4	1	0		1	36.8	1	ampoule tout corps			0			0		0			jaune	1	0		1	0		1	0		0		1	0										1	0				0
CT-0708	15	0	2	1	0		1	36.4	1	mal de ventre ( fatigue )			0			0		0			jaune	1	1	2	0			0			1	2	0
CT-0709	59	0	1	1	0		0	36.7	1	tension			0			0		0			jaune	1	0		1	0		1	0		0		1	0										1	1	entamoeba coli			0
CT-0710	47	0	1	1	0		0	36.8	0				0			0		0			jaune	1	0		1	0		0			0		1	0										1	0				0
CT-0711	6	1	2	1	0		1	36.4	0				0			0		0			jaune	1	0		1	0		1	0		0		1	0										1	1	endolimax nana			0
CT-0712	13	1	2	1	0		0	36.3	0				0			0		0			jaune	1	1	1	0			0			1	1	1	0										1	1	entamoeba coli	iodamoeba butschlii		0
CT-0713	8	1	2	1	0		0	36.7	0				0			0		0			jaune	1	0		1	0		1	0		0		1	0										1	1	entamoeba coli			0
CT-0714	4	0	2	1	0		0	36.0	0				0			0		0			jaune	1	1	548	0			0			1	548	1	0										1	0				0
CT-0715	14	0	2	1	0		0	36.6	0				0			0		0			jaune	1	0		1	0		1	0		0		1	0										1	0				0
CT-0716	12	1	2	1	0		1	36.1	0				0			0		0			jaune	1	0		1	0		1	0		0		1	0										1	1	iodamoeba butschlii			0
CT-0717	9	1	2	1	0		0	36.4	0				0			0		0			jaune	1	0		1	0		1	0		0		1	0										1	0				0
CT-0718	7	1	2	1	0		0	36.7	0				0			0		0			jaune	1	1	109	0			0			1	109	1	0										1	0				0
CT-0719	19	1	2	1	1	paracetamol	1	38.3	0				1	464	1	0		0				0			0			0					0
CT-0720	22	0	2	1	0		1	36.4	0				0			0		0			jaune	1	0		1	0		1	0		0		1	0										1	0				0
CT-0721	5	1	4	1	0		1	37.0	1	douleur des dents			0			0					jaune	1	1	10	1	1	5	0			1	15	0
CT-0722	36	0	3	1	0		0	36.7	0				0			0		0			jaune	1	0		1	0		1	0		0		1	0										1	0				0
CT-0723	22	0	2	1	0		0	36.9	0				0			0		0			jaune orange	1	0		1	0		0			0		1	0										1	0				0
CT-0724	12	1	2	1	0		0	36.8	0				0			0		0			jaune	1	1	76	1	1	4	0			1	76	1	0										1	0				0
CT-0725	33	1	4	1	0		0	37.0	0				0			0		0			jaune	1	0		0			0			0		0
CT-0726	57	0	1	1	0		0	36.7	0				0			0		0			jaune	1	1	63	1	1	3	0			1	63	1	0										1	1	blastocystis hominis			0
CT-0727	40	0	3	1	0		0	37.0	0				0			0		0			jaune	1	0		1	0		1	0		0		1	0										1	1	blastocystis hominis			0
CT-0728	51	0	3	1	0		0	36.6	0				0			0		0			jaune	1	0		1	0		1	0		0		1	0										1	1	entamoeba coli	endolimax nana	iodamoeba butschlii	0
CT-0729	19	0	2	1	0		0	36.7	0				0			0		0			jaune	1	1	11	1	1	4	0			1	11	1	0										1	1	blastocystis hominis			0
CT-0730	61	1	3	1	0		0	37.8	0				0			0		0			jaune	1	0		1	0		0			0		1	0										1	1	blastocystis hominis			0
CT-0731	26	0	2	1	0		0	37.0	0				0			0		0			jaune	1	1	22	1	1	6	0			1	23	1	1	0		1	168	0			0		1	1	entamoeba coli			0
CT-0732	35	1	4	1	0		1	36.7	0				0			0		0			jaune	1	0		1	0		1	0		0		1	0										1	1	blastocystis hominis	endolimax nana		0
CT-0733	49	0	4	1	0		0	36.7	1	douleur articulaire			0			0		0			jaune	1	0		1	0		0			0		1	0										1	0				0
CT-0734	21	1	2	1	0		0	36.5	0				0			0		0			jaune	1	0		0			0			0		1	0										0					0
CT-0735	15	1	2	1	0		0	36.2	0				0			0		0				0			0			0					0
CT-0736	2	1	4	1	0		0	36.8	0				0			0		0			jaune	1	0		1	0		0			0		1	0										1	0				0
CT-0737	8	1	2	1	0		0	36.8	0				0			0		0			jaune	1	0		1	0		0			0		1	0										1	0				0
CT-0738	31	0	4	1	0		0	35.8	0				0			0		0			jaune	1	0		0			0			0		1	0										0					0
CT-0739	4	1	4	1	0		0	37.8	0				0			0		0			jaune	1	0		1	0		1	0		0		1	0										1	0				0
CT-0740	17	1	2	1	0		0	37.2	0				1	152	1	0		0			jaune	1	1	7	0			0			1	7	0
CT-0741	18	1	2	1	0		0	37.5	0				0			0		0			jaune	1	0		0			0			0		1	0										1	0				0
CT-0742	21	0	2	1	0		0	37.0	0				0			0		0			jaune	1	0		1	0		1	0		0		1	0										1	0				0
CT-0743	39	0	4	1	0		0	36.5	1	l hypertension	rhumatisme	probleme de vue	0			0		0			jaune	1	0		0			0			0		1	0										1	0				0
CT-0744	21	1	4	1	0		0	36.8	1	probleme des yeux			0			0		0			jaune	1	0		1	0		1	0		0		1	0										1	0				0
CT-0745	19	1	4	1	0		0	37.2	0				0			0		0			jaune	1	0		0			0			0		0
CT-0746	23	0	4	1	0		1	36.7	0				1	18995	1	0		0			orange	1	0		1	0		1	0		0		1	0										1	0				0
CT-0747	8	0	2	1	0		0	36.2	0				0			0		0			jaune	1	0		0			0			0		1	0										1	0				0
CT-0748	10	0	2	1	0		0	36.7	0				0			0		0			jaune	1	1	1940	0			0			1	1940	1	0										1	0				0
CT-0749	13	1	2	1	0		0	36.2	0				0			0		0			jaune	1	0		0			0			0		1	0										1	0				0
CT-0750	17	1	2	1	0		0	36.2	0				0			0		0			jaune	1	0		0			0			0		1	0										1	0				0
CT-0751	15	1	2	1	0		0	36.2	0				0			0		0			jaune	1	0		0			0			0		1	0										1	1	endolimax nana			0
CT-0752	48	0	4	1	0		0	36.4	1	demangeaison vaginal			0			0		0			jaune	1	0		1	0		1	0		0		1	0										1	0				0
CT-0753	32	0	4	1	0		0	36.7	1	douleur abdominale			0			0		0			jaune	1	0		1	0		1	0		0		1	0										1	1	giardia duodenalis			0
CT-0754	10	1	2	1	0		0	36.2	0				1	619	1	0		0			jaune	1	0		0			0			0		1	1	0		1	435	0			0		1	0				0
CT-0755	6	1	2	1	0		0	36.2	0				0			0		0			jaune	1	0		1	0		0			0		1	0										1	1	blastocystis hominis			0
CT-0756	18	0	2	1	0		0	36.9	1	yeux			0			0		0			jaune	1	0		1	0		1	0		0		1	0										1	0				0
CT-0757	47	0	3	1	1	hypertension	0	37.1	0				0			0		0			jaune	1	0		1	0		1	0		0		1	0										1	1	blastocystis hominis			0
CT-0758	27	1	4	1	0		0	36.7	0				0			0		0			jaune	1	0		1	0		1	0		0		1	0										1	0				0
CT-0759	22	1	2	1	0		0	35.5	0				0			0		0			jaune	1	0		1	0		1	0		0		1	0										1	1	blastocystis hominis			0
CT-0760	24	1	2	1	0		0	36.5	0				0			0		0			jaune orange	1	0		1	0		1	0		0		1	0										1	1	entamoeba histolytica/dispar	entamoeba coli		0
CT-0761	15	1	2	1	0		0	35.8	0				0			0		0			jaune	1	0		1	0		1	0		0		1	0										1	0				0
CT-0762	13	1	2	1	0		0	36.2	0				0			0		0			jaune orange	1	0		1	0		1	1	3	1	3	1	0										1	1	blastocystis hominis			0
CT-0763	3	1	2	1	0		0	36.0	0				0			0		0			jaune	1	0		1	0		1	0		0		1	0										1	0				0
CT-0764	61	0	1	1	1	tension	0	36.9	0				0			0		0			jaune	1	0		1	0		1	0		0		1	0										1	0				0
CT-0765	58	0	4	1	0		0	36.7	0									0			jaune	1	0		1	0		1	1		1	53	0
CT-0766	7	1	2	1	0		0	35.1	0				0			0		0			jaune	1	0		1	0		1	0		0		1	0										0					0
CT-0767	4	0	2	1	0		0	35.1	0				0			0		0			jaune	1	0		1	0		1	0		0		0
CT-0768	25	0	4	1	0		0	36.5	0				0			0		0			jaune	1	0		1	0		1	0		0		1	0										1	1	endolimax nana			0
CT-0769	41	1	3	1	0		0	35.5	0				0			0		0			orange	1	0		1	0		0			0		1	0										1	1	entamoeba coli	endolimax nana		0
CT-0770	2	0	4	1	0		0	37.0	0				0			0		0			jaune	1	0		0			0			0		1	0										1	0				0
CT-0771	21	0	2	1	0		0	36.2	0				0			0		0			jaune	1	0		1	0		0			0		1	0										1	0				0
CT-0772	19	0	2	1	0		0	36.0	0				0			0		0			jaune	1	0		0			0			0		1	0										1	0				0
CT-0773	6	0	2	1	0		0	37.0	0				0			0		0			jaune	1	0		0			0			0		1	0										1	0				0
CT-0774	29	0	4	1	0		0	36.7	0				0			0		0			jaune	1	0		0			0			0		1	0										1	0				0
CT-0775	7	1	2	1	0		0	36.7	0				0			0		0			jaune	1	0		0			0			0		0
CT-0776	3	0	4	1	0		0	36.7	0				0			0		0			jaune	1	0		0			0			0		1	0										1	1	blastocystis hominis			0
CT-0777	40	0	4	1	0		1	36.7	1	tensionnaire			0			0		0			orange	1	0		0			0			0		1	0										1	0				0
CT-0778	12	1	2	1	0		0	36.2	0				0			0		0			jaune	1	0		0			0			0		1	0										1	0				0
CT-0779	34	0	4	1	0		0	36.2	0				0			0		0			jaune	1	0		1	0		0			0		1	0										1	0				0
CT-0780	17	0	2	1	0		0	36.7	0				1	715	1	0					jaune	1	0		1	0		1	0		0		1	0										1	0				0
CT-0781	9	1	2	1	0		0	36.2	0				0			0		0			jaune	1	0		1	0		1	0		0		1	0										1	0				0
CT-0782	6	0	2	1	0		0	36.9	0				0			0		0				0			0			0					0
CT-0783	35	0	3	1	0		0	36.9	1	corps qui gratte			0			0		0			jaune	1	0		1	0		1	0		0		1	0										0					0
CT-0784	30	1	3	1	1	le paludisme	1	36.9	0				0			0		0			jaune	1	0		1	0		1	0		0		1	0										1	1	blastocystis hominis			0
CT-0785	8	1	2	1	0		0	36.9	1	probleme de vue			0			0		0			jaune	1	0		1	0		1	0		0		1	0										1	1	blastocystis hominis			0
CT-0786	8	0	2	1	0		0	36.9	1	micoze			0			0		0			jaune	1	0		1	0		0			0		1	0										0					0
CT-0787	1	1	4	1	1	paludisme	1	39.8	0				0			0		0			jaune	1	0		1	0		0			0		1	0										1	0				0
CT-0788	17	0	2	1	0		1	37.2	1	mal des yeux	maux de tÃªte		0			0		0			jaune	1	0		1	0		1	0		0		1	0										1	1	blastocystis hominis			0
CT-0789	56	0	4	1	0		0	37.2	1	rhumatisme	mal de genou		0			0		0			jaune	1	0		1	0		1	0		0		1	0										0					0
CT-0790	3	1	4	1	0		0	36.2	0				0			0		0			jaune	1	0		1	0		1	0		0		1	0										0					0
CT-0791	6	1	2	1	0		0	36.7	0				0			0		0			jaune	1	0		1	0		1	0		0		1	0										1	0				0
CT-0792	6	0	2	1	0		0	37.8	0				0			0		0			jaune	1	0		1	0		1	0		0		1	0										1	0				0
CT-0793	5	1	2	1	0		0	36.7	0				0			0		0			jaune	1	0		1	0		1	0		0		1	0										1	0				0
CT-0794	20	1	2	1	0		0	36.7	0				0			0		0			jaune	1	0		1	0		1	0		0		1	0										1	0				0
CT-0795	21	1	2	1	0		0	36.9	1	paludisme			0			0		0			jaune	1	0		1	0		0			0		1	0										1	0				0
CT-0796	27	0	4	1	1	infection	1	36.9	1	infection			0			0		0			jaune	1	0		1	0		1	0		0		1	0										1	0				0
CT-0797	34	1	3	1	0		0	36.3	1	faiblesse au niveau genou			0			0		0				0			0			0					1	0										1	0				0
CT-0798	35	1	3	1	0		1	37.8	0				1	16240	1	0		0			jaune	1	0		1	0		1	0		0		1	0										1	0				0
CT-0799	18	1	2	1	0		0	37.2	0				0			0		0			jaune	1	0		1	0		1	0		0		1	0										1	0				0
CT-0800	29	1	4	1	0		0	37.2	0				0			0		1	1900	0	jaune	1	0		1	0		1	0		0		1	0										1	0				0
CT-0801	59	1	4	1	0		0	36.9	0				0			0		0			jaune	1	1	2	0			0			1	2	1	0										1	0				0
CT-0802	31	1	4	1	0		0	37.7	0				0			0		0			jaune	1	0		1	0		0			0		1	0										1	0				0
CT-0803	63	0	1	1	0		0	36.9	1	tension			0			0		0			jaune	1	0		1	0		0			0		1	0										1	1	entamoeba histolytica/dispar			0
CT-0804	18	1	2	1	1	mal de yeux	1	37.7	1	probleme des yeux			1	2610	1	0		0			jaune	1	0		1	0		1	0		0		1	0										1	1	endolimax nana			0
CT-0805	27	0	4	1	0		1	37.2	0				0			0		0			jaune	1	1	1	0			0			1	1	1	0										1	0				0
CT-0806	13	1	2	1	0		0	37.4	0				0			0		0			jaune	1	0		1	0		1	0		0		1	0										1	1	entamoeba coli			0
CT-0807	13	1	2	1	0		0	37.2	0				0			0		0			jaune	1	0		1	0		1	0		0		1	0										1	0				0
CT-0808	18	1	2	1	0		0	37.0	0				0			0		0			jaune	1	1	63	0			0			1	63	1	0										1	1	iodamoeba butschlii	blastocystis hominis		0
CT-0809	51	1	3	1	0		0	36.5	0				0			0		0			jaune	1	0		1	0		1	0		0		1	0										1	0				0
CT-0810	12	0	2	1	0		0	37.0	0				0			0		0			jaune	1	0		1	0		1	0		0		1	0										1	1	blastocystis hominis			0
CT-0811	44	0	4	1	0		0	36.5	0				0			0		0			jaune	1	0		1	0		1	0		0		1	0										1	0				0
CT-0812	52	0	4	1	0		0	37.0	0				0			0		0			jaune	1	0		1	0		1	0		0		1	0										1	1	blastocystis hominis			0
CT-0813	6	0	2	1	0		0	37.7	0				0			0		0			jaune	1	0		1	0		1	0		0		1	0										1	0				0
CT-0814	4	1	2	1	0		0	37.0	0				0			0		0			jaune	1	0		1	0		1	0		0		1	0										1	0				0
CT-0815	7	0	2	1	0		0	36.8	0				0			0		0			jaune	1	0		1	0		1	0		0		1	0										1	0				0
CT-0816	12	1	2	1	0		0	36.7	0				0			0		0			jaune	1	0		1	0		1	0		0		1	0										1	0				0
CT-0817	51	0	4	1	1	hypertension arterielle	0	36.5	0				0			0		0			jaune	1	0		1	0		1	0		0		1	0										1	0				0
CT-0818	3	1	2	1	0		0	36.9	0				0			0		0			jaune	1	0		1	0		1	0		0		1	0										1	1	blastocystis hominis			0
CT-0819	29	0	3	1	0		0	37.8	0				0			0		0			jaune	1	0		1	0		1	0		0		1	0										1	0				0
CT-0820	50	1	3	1	0		0	37.8	1	picotement niveau penis	faiblesse sexuel		0			0		0			jaune	1	0		1	0		1	0		0		1	0										1	0				0
CT-0821	26	0	4	1	0		1	36.8	1	je fais des fievres depuis 3 jours			0			0		0			orange	1	0		1	0		1	0		0		1	0										1	0				0
CT-0822	4	0	2	1	0		1	36.7	0				0			0		0			jaune	1	0		1	0		1	0		0		1	0										1	0				0
CT-0823	39	0	3	1	0		0	36.8	0				0			0		0			jaune	1	0		1	0		1	0		0		1	0										1	0				0
CT-0824	57	0	4	1	0		0	36.7	0				0			0		0			jaune	1	0		1	0		1	0		0		1	0										1	0				0
CT-0825	9	0	2	1	0		1	36.2	1	fievre depuis 3 jours			1	56260	1	0		0			jaune	1	1	1	0			0			1	1	1	0										1	0				0
CT-0826	21	0	4	1	0		0	36.7	0				1	1005	1	0		0			jaune	1	0		1	0		0			0		0
CT-0827	35	1	3	1	0		0	36.8	0				0			0		0			jaune	1	0		1	0		1	0		0		1	0										1	0				0
CT-0828	21	0	4	1	0		0	37.9	0				0			0		0			jaune	1	0		1	0		1	0		0		1	0										1	1	endolimax nana			0
CT-0829	31	0	4	1	0		0	36.9	0				0			0		0			jaune	1	1	17	0			0			1	17	1	0										1	0				0
CT-0830	26	0	3	1	0		0	36.7	0				0			0		0			jaune	1	0		1	0		0			0		1	0										1	0				0
CT-0831	59	0	3	1	0		0	37.9	1	l estomac			0			0		0			jaune	1	0		1	0		1	0		0		1	0										1	0				0
CT-0832	57	0	4	1	1	cofeval 5/5	0	37.0	1	probleme de rein/ventre	l estomac	tension	0			0		0			jaune	1	0		1	0		1	0		0		1	0										1	0				0
CT-0833	55	0	3	1	0		1	36.2	1	probleme de rein	maux de tete		0			0		0			jaune	1	0		0			0			0		1	0										1	1	blastocystis hominis	iodamoeba butschlii		0
CT-0834	60	0	4	1	1	fievre	1	36.9	1	douleur articulaire			0			0		0			jaune	1	0		1	0		1	0		0		1	0										1	0				0
CT-0835	53	0	1	1	1	tension	0	37.7	1	tension	l estomac		0			0		0			jaune	1	0		1	0		1	0		0		1	0										1	0				0
CT-0836	59	0	4	1	1	l appetie( nurbol)	0	36.9	1	yeux			0			0		0			jaune	1	0		1	0		1	0		0		1	0										1	1	entamoeba coli	giardia duodenalis		0
CT-0837	13	1	2	1	0		1	37.2	0				1	2697	1	1	116	0			jaune	1	0		1	0		0			0		1	0										1	0				0
CT-0838	5	0	2	1	0		0	36.2	0				0			0		0			jaune	1	0		1	0		1	0		0		1	0										1	0				0
CT-0839	8	1	2	1	0		0	36.2	0				0			0		0			jaune	1	0		1	0		1	0		0		1	0										1	1	iodamoeba butschlii			0
CT-0840	10	1	2	1	0		0	36.9	0				0			0		0			jaune	1	0		1	0		1	0		0		1	0										1	0				0
CT-0841	19	1	4	1	1	paludisme	1	38.4	1	paludisme			1	45240	1	0		0			jaune	1	0		1	0		1	0		0		0
CT-0842	8	1	2	1	1	paludisme	1	39.2	0				0			0		0			jaune	1	0		1	0		1	0		0		1	0										1	1	blastocystis hominis	endolimax nana		0
CT-0843	54	1	4	1	0		0	39.7	0				1	502	1	0		0				0			0			0					1	0										1	1	entamoeba histolytica/dispar	blastocystis hominis	iodamoeba butschlii	0
CT-0844	1	0	4	1	0		0	36.2	0				0			0		0				0			0			0					1	0										1	0				0
CT-0845	63	0	3	1	1	tension (biterexe 10 ) (amadail 10 ) glycemie (glucophage ) (diamicron 60 )	1	36.2	1	tension	diabete		0			0		0			jaune	1	0		1	0		0			0		1	0										1	0				0
CT-0846	2	1	4	1	0		1	36.3	1	les yeux			0			0		0			jaune	1	0		1	0		1	0		0		1	0										1	1	blastocystis hominis			0
CT-0847	7	0	2	1	0		0	36.8	0				0			0		0			jaune	1	0		1	0		0			0		1	0										1	0				0
CT-0848	4	1	2	1	0		0	37.2	0				0			0		0			jaune	1	0		1	0		1	0		0		0
CT-0849	4	1	2	1	0		0	37.2	0				0			0		0			jaune	1	0		1	0		0			0		0
CT-0850	56	0	4	1	0		0	36.7	0				0			0		0			jaune	1	0		1	0		1	0		0		1	0										1	0				0
CT-0851	95	1	4	1	0		1	36.8	0				0			0		0			jaune	1	0		1	0		1	0		0		1	0										1	1	entamoeba coli			0
CT-0852	86	1	3	1	0		0	36.7	0				1	4205	1	0		0			jaune	1	0		1	0		0			0		0
CT-0853	43	0	4	1	0		1	36.9	0				0			0		0			jaune	1	0		1	0		0			0		0
CT-0854	74	0	4	1	1	inexium	0	37.5	1	douleur d estomac			0			0		0			jaune	1	0		1	0		1	0		0		1	0										1	0				0
CT-0855	81	0	4	1	1	hta	0	36.7	0				0			0		0			jaune	1	0		1	0		1	0		0		1	0										1	0				0
CT-0856	67	1	3	1	0		0	36.5	0				0			0		0			jaune	1	0		0			0			0		0
CT-0857	86	0	4	1	0		0	36.9	0				0			0		1	76	0	jaune	1	0		1	0		1	0		0		1	0										1	0				0
CT-0858	76	0	4	1	0		0	36.9	0				0			0		0			jaune	1	0		1	0		1	0		0		1	0										1	0				0
CT-0859	62	0	4	1	0		0	37.2	0				0			0		0			jaune	1	0		1	0		1	0		0		0
CT-0860	17	0	2	1	0		1	36.8	0				0			0		0			jaune	1	0		1	0		1	0		0		0
CT-0861	43	0	3	1	0		1	36.8	0				0			0		0			jaune	1	0		1	0		1	0		0		1	0										1	0				0
CT-0862	25	0	3	1	0		0	36.8	0				0			0		0			jaune	1	0		1	0		1	0		0		1	0										1	0				0
CT-0863	8	1	2	1	0		1	37.8	0				0			0		0			jaune	1	0		1	0		1	0		0		1	0										1	1	blastocystis hominis			0
CT-0864	4	1	4	1	0		0	36.7	0				0			0		0			jaune	1	1	12	0			0			1	12	1	0										1	1	blastocystis hominis			0
CT-0865	4	0	4	1	0		0	36.6	0				0			0		0			jaune	1	1	54	1	1	45	0			1	54	0
CT-0866	7	0	2	1	0		0	36.7	0				0			0		0			jaune	1	0		1	0		0			0		1	1	0		1	39	0			0		1	0				0
CT-0867	20	0	3	1	0		0	36.8	0				0			0		0			jaune	1	0		1	0		0			0		1	0										1	0				0
CT-0868	23	0	2	1	0		0	36.9	0				1	290	1	0		0			jaune	1	0		1	0		1	0		0		1	0										1	0				0
CT-0869	76	0	4	1	0		1	36.3	1	picotements			0			0		1	0	2	jaune	1	0		1	0		0			0		1	0										1	0				0
CT-0870	43	0	4	1	0		0	37.9	0				0			0		0			orange	1	0		1	0		1	0		0		1	0										1	0				0
CT-0871	12	1	2	1	0		0	36.7	0				0			0		0			jaune	1	0		1	0		1	0		0		1	0										1	1	endolimax nana			0
CT-0872	8	1	2	1	0		0	36.7	0				0			0		0			jaune	1	0		1	0		1	0		0		1	0										1	0				0
CT-0873	10	1	2	1	0		0	36.7	0				1	908	1	0		0			jaune	1	0		1	0		1	0		0		1	0										1	1	blastocystis hominis			0
CT-0874	6	0	2	1	0		0	36.9	0				1	2320	1	0		0				0			0			0					1	0										1	1	blastocystis hominis			0
CT-0875	3	1	4	1	0		0	36.9	0				0			0		0			jaune	1	0		1	0		1	0		0		1	0										1	1	giardia duodenalis			0
CT-0876	5	0	2	1	0		1	38.6	1	fievre depuis ce matin			1	43790	1	0		0			jaune	1	0		1	0		0			0		1	0										1	1	blastocystis hominis			0
CT-0877	19	1	3	1	0		0	37.9	0				1	290	1	0		1	0	6	jaune	1	0		1	0		0			0		1	1	1	1290	0		0			0		1	0				0
CT-0878	14	0	2	1	1	l anemie	1	36.8	0				1	135	1	0		0			jaune	1	1	1	0			0			1	1	0
CT-0879	60	0	1	1	1	amaday 10mg	1	36.7	0				0			0		1	205	0	jaune orange	1	0		1	0		1	0		0		1	0										1	0				0
CT-0880	36	1	3	1	0		0	36.7	0				0			0		0			jaune	1	0		1	1	1	0			1	1	1	0										1	0				0
CT-0881	29	0	3	1	1	gaviscon	0	36.8	0				0			0		0			jaune	1	0		1	0		1	0		0		1	0										1	0				0
CT-0882	25	1	1	1	0		0	36.7	0				0			0		0			jaune	1	0		1	0		1	0		0		1	0										1	0				0
CT-0883	7	1	2	1	0		1	37.8	0				0			0		0			jaune	1	0		1	0		1	0		0		1	0										1	0				0
CT-0884	21	1	2	1	0		1	37.6	0				0			0		0			jaune	1	0		1	0		0			0		0
CT-0885	59	0	3	1	0		0	36.6	0				0			0		0			jaune	1	0		1	0		1	0		0		1	0										1	0				0
CT-0886	55	0	1	1	0		0	36.7	0				0			0		1	737	0	jaune	1	0		1	0		1	0		0		1	0										1	1	entamoeba coli			0
CT-0887	7	1	2	1	0		0	36.9	0				0			0		0			jaune citron	1	0		1	0		1	0		0		1	0										1	0				0
CT-0888	3	1	4	1	0		0	36.8	0				0			0		0			jaune citron	1	0		1	0		1	0		0		1	0										1	0				0
CT-0889	11	0	2	1	0		0	36.7	0				0			0		0			jaune	1	0		1	0		1	0		0		1	0										1	0				0
CT-0890	9	0	2	1	0		0	36.6	0				0			0		0			jaune	1	0		1	0		1	0		0		1	0										1	0				0
CT-0891	19	0	2	1	0		0	37.6	0				0			0		0			jaune	1	1	1	0			0			1	1	1	0										1	0				0
CT-0892	4	0	4	1	0		0	36.8	0				0			0		0			jaune	1	0		1	0		1	0		0		1	0										1	0				0
CT-0893	3	1	4	1	0		0	36.7	0				0			0		0			jaune	1	0		1	0		1	0		0		1	0										1	0				0
CT-0894	16	1	2	1	1	paludisme	1	37.8	0				0			0		0			jaune	1	0		1	0		0			0		1	1	0		1	93	0			0		1	0				0
CT-0895	24	1	2	1	1	gaviscon	1	36.7	0				0			0		1	3	0	jaune	1	0		1	0		0			0		0
CT-0896	14	1	2	1	0		1	36.6	0				0			0		0			jaune	1	0		1	0		1	0		0		1	0										1	0				0
CT-0897	23	0	2	1	0		1	36.6	0				0			0		0				0			0			0					1	1	0		0		0			1	20	1	0				0
CT-0898	39	0	4	1	0		0	36.6	0				0			0		0			jaune	1	0		1	0		1	0		0		1	0										1	0				0
CT-0899	15	1	2	1	0		0	37.5	0				0			0		0			jaune	1	1	7	0			0			1	7	1	0										1	0				0
CT-0900	13	0	2	1	0		0	36.8	0				0			0		0			jaune	1	1	853	0			0			1	853	1	0										0					0
CT-0901	12	1	2	1	0		0	37.8	0				0			0		0			jaune	1	1	12	0			0			1	12	1	0										1	0				0
CT-0902	32	0	4	1	0		0	36.5	0				0			0		0			jaune	1	0		1	0		0			0		1	0										1	0				0
CT-0903	8	0	2	1	0		0	36.9	0				0			0		0			jaune	1	0		1	0		1	0		0		1	0										1	0				0
CT-0904	41	0	3	1	0		0	36.8	0				0			0		0			jaune	1	0		1	0		1	0		0		1	0										1	0				0
CT-0905	12	1	2	1	0		0	36.2	0				0			0		0			jaune	1	0		1	0		1	0		0		1	0										1	0				0
CT-0906	7	1	2	1	0		0	37.2	0				0			0		0			jaune	1	0		1	0		1	0		0		1	0										1	1	giardia duodenalis			0
CT-0907	13	1	2	1	0		0	37.0	0				0			0		0			jaune	1	0		1	0		1	0		0		1	0										1	0				0
CT-0908	5	0	2	1	0		0	36.5	0				0			0		0			jaune	1	0		1	0		1	0		0		1	0										1	0				0
CT-0909	80	0	4	1	0		0	36.5	0				0			0		0			jaune	1	0		1	0		1	0		0		1	0										1	0				0
CT-0910	93	0	4	1	0		0	37.0	0				0			0		0			jaune	1	0		1	0		1	0		0		1	0										1	0				0
CT-0911	30	0	3	1	0		0	37.3	1	probleme articulaire	violent maux de tete		0			0		0			jaune	1	0		1	0		0			0		1	0										1	0				0
CT-0912	3	1	4	1	0		0	36.7	0				0			0		0			jaune	1	0		0			0			0		1	0										1	0				0
CT-0913	25	0	2	1	1	paludisme	1	38.9	1	probleme de vue	tension		0			0		0			jaune	1	0		1	0		1	0		0		0
CT-0914	51	1	3	1	0		0	36.7	0				0			0		0			jaune	1	0		1	0		0			0		0
CT-0915	65	0	4	1	0		0	36.6	0				0			0		0			jaune	1	0		1	0		0			0		1	0										1	0				0
CT-0916	59	0	1	1	0		1	36.7	0				0			0		1	4	0	jaune	1	0		1	0		1	0		0		1	0										1	1	blastocystis hominis			0
CT-0917	84	1	4	1	0		0	36.7	0				0			0		1	842	0	jaune	1	0		1	0		1	0		0		1	1	0		0		1	264	0	0		1	0				0
CT-0918	53	0	4	1	0		0	36.7	0				0			0		0			jaune	1	0		1	0		0			0		1	0										0					0
CT-0919	65	1	1	1	1	fievre	1	36.8	1	mal de tete			0			0		0			jaune	1	0		1	0		1	0		0		1	0										0					0
CT-0920	37	0	1	1	0		0	36.7	0				0			0		0			jaune	1	0		1	0		0			0		1	0										0					0
CT-0921	81	0	4	1	1		1	36.7	0				0			0		0			jaune	1	0		1	0		1	0		0		1	0										0					0
CT-0922	67	1	3	1	0		0	36.9	0				0			0		0			jaune	1	0		1	0		1	0		0		1	0										0					0
CT-0923	17	1	2	1	0		0	37.6	0				1	908	1	0		0			rouge	1	1	2	0			0			1	2	0
CT-0924	37	0	4	1	0		0	36.5	0				0			0		0			jaune	1	0		1	0		0			0		1	0										1	0				0
CT-0925	65	1	3	1	0		0	36.2	0				0			0		1	115	0	jaune	1	0		1	0		1	0		0		1	0										1	0				0
CT-0926	24	0	4	1	0		0	36.5	0				0			0		0			jaune	1	0		1	0		1	0		0		1	0										1	0				0
CT-0927	17	0	2	1	0		0	37.1	1	paludisme	grippe		0			0		0			jaune	1	0		1	0		1	0		0		1	0										1	0				0
CT-0928	29	0	4	1	0		0	37.2	1	urine ( probleme )	grippe		0			0		0			jaune	1	0		1	0		1	0		0		1	0										1	0				0
CT-0929	19	0	2	1	0		0	36.3	1	paludisme	bouton au visage		0			0		0			jaune	1	0		1	0		0			0		1	1	0		0		0			1	92	1	0				0
CT-0930	56	1	4	1	0		0	38.2	1	mal de ventre	douleur au coprs		0			0		0			jaune	1	0		1	0		1	0		0		1	0										1	1	entamoeba histolytica/dispar	endolimax nana		0
CT-0931	31	0	4	1	0		0	39.2	1	probleme au niveau du bas ventre			1	3625	1	0		0			jaune	1	0		1	0		1	0		0		0
CT-0932	28	0	1	1	0		0	37.2	0				0			0		0			jaune	1	0		1	0		1	0		0		1	0										1	0				0
CT-0933	46	0	3	1	1	ranferon + amifer	0	36.6	0				0			0		0			jaune	1	0		1	0		1	0		0		1	0										1	0				0
CT-0934	55	0	1	1	0		1	37.1	0				0			0		0			jaune	1	0		1	0		1	0		0		1	0										1	0				0
CT-0935	9	0	2	1	0		1	38.9	1	paludisme			1	38280	1	0		0			jaune	1	0		1	0		1	0		0		1	0										1	1	blastocystis hominis			0
CT-0936	9	0	2	1	0		0	36.7	0				0			0		0			jaune	1	0		1	0		1	0		0		1	0										1	1	endolimax nana			0
CT-0937	15	1	2	1	0		1	38.1	1	palus			0			0		0			jaune	1	0		1	0		1	0		0		1	0										1	0				0
CT-0938	13	1	2	1	0		0	36.7	0				0			0		0			jaune	1	0		1	0		1	0		0		1	0										1	0				0
CT-0939	16	0	2	1	0		0	36.6	0				0			0		0			jaune	1	0		1	0		1	0		0		0
CT-0940	15	0	2	1	0		1	36.6	0				0			0		0			jaune	1	0		1	0		0			0		1	0										1	0				0
CT-0941	20	0	2	1	0		0	36.6	0				0			0		0			jaune	1	0		1	0		1	0		0		1	0										1	1	endolimax nana			0
CT-0942	18	0	2	1	0		0	36.6	0				0			0		0			jaune	1	0		1	0		1	0		0		1	0										1	0				0
CT-0943	17	1	3	1	0		0	36.7	1	spico moteur sourde			0			0		0			jaune	1	0		1	0		1	0		0		1	1	0		1	90	0			0		1	0				0
CT-0944	55	0	3	1	0		0	36.7	0				0			0		0			jaune	1	0		1	0		0			0		1	0										1	1	blastocystis hominis			0
CT-0945	34	0	3	1	1	spasmo-apotel	0	36.8	0				0			0		0			jaune	1	0		1	0		1	0		0		1	0										1	0				0
CT-0946	32	0	3	1	0		0	37.2	0				0			0		0			jaune	1	0		1	0		0			0		0
CT-0947	29	0	4	1	1	pour les yeux	0	37.7	1	rhumatisme	probleme de vue		0			0		0			jaune	1	0		0			0			0		1	0										1	0				0
CT-0948	76	1	3	1	1	coartem, paracetamol	1	37.1	1	palustre depuis 3 jours			0			0		1	26071	0	jaune	1	0		0			0			0		0
CT-0949	83	0	3	1	0		0	36.6	0				0			0		0			jaune	1	0		1	0		0			0		1	0										1	0				0
CT-0950	9	1	2	1	0		0	37.8	1	l anemie	douleur abdominale		0			0		0			jaune	1	0		1	0		1	0		0		1	0										1	0				0
CT-0951	45	1	3	1	0		0	38.2	1	demangeaison			0			0		0			jaune	1	0		1	0		0			0		1	0										1	0				0
CT-0952	14	1	2	1	0		0	38.2	1	l anemie			0			0		0			jaune	1	0		1	0		1	0		0		1	0										1	1	blastocystis hominis			0
CT-0953	47	1	4	1	0		0	37.2	0				0			0		0			jaune	1	0		1	0		0			0		0
CT-0954	51	1	3	1	1	maux de tete	0	37.2	0				0			0		1	1241	0	jaune	1	0		1	0		1	0		0		1	0										1	1	entamoeba histolytica/dispar			0
CT-0955	17	1	2	1	0		0	36.6	0				0			0		0			jaune	1	1	620	0			0			1	620	1	0										1	0				0
CT-0956	39	0	3	1	0		0	36.7	0				0			0		0			jaune	1	0		1	0		1	0		0		1	0										1	0				0
CT-0957	18	1	3	1	0		0	36.7	0				0			0		0			jaune	1	1	12	0			0			1	12	1	0										1	0				0
CT-0958	52	0	3	1	0		0	36.6	0				0			0		0			jaune	1	0		1	0		1	0		0		1	0										1	0				0
CT-0959	9	0	2	1	0		0	36.7	0				0			0		0			jaune	1	1	343	0			0			1	343	1	0										1	1	endolimax nana			0
CT-0960	13	0	2	1	0		0	36.7	0				0			0		0			jaune	1	0		1	0		1	0		0		1	0										1	0				0
CT-0961	28	1	3	1	0		1	36.7	0				0			0		0			jaune	1	0		1	0		0			0		1	0										1	0				0
CT-0962	17	1	3	1	0		0	36.6	0				0			0		0			jaune	1	1	113	1	1	34	0			1	113	1	0										1	1	blastocystis hominis	endolimax nana		0
CT-0963	12	1	2	1	0		0	36.6	0				0			0		0			jaune	1	0		1	0		1	1	1	1	1	1	0										1	0				0
CT-0964	48	1	1	1	0		0	36.5	1	douleur des reins			0			0		0			jaune	1	0		1	0		1	0		0		1	0										1	0				0
CT-0965	49	1	3	1	0		0	36.3	1	douleur au ventre	douleur des reins		0			0		1	9	0	jaune	1	0		1	0		0			0		0
CT-0966	9	1	2	1	0		1	36.6	0				0			0		0			jaune	1	0		0			0			0		1	0										1	0				0
CT-0967	39	0	4	1	0		1	36.6	1	douleur du dos	algie pelviene		0			0		0			jaune	1	0		1	0		1	0		0		1	0										1	1	blastocystis hominis			0
CT-0968	14	0	2	1	0		1	36.3	0				1	2523	1	0		0			marron	1	1	23	0			0			1	23	1	0										1	1	blastocystis hominis	cystoisospora belli		0
CT-0969	12	0	2	1	0		0	36.7	0				0			0		0			jaune	1	0		1	1	11	0			1	11	1	0										1	0				0
CT-0970	8	1	2	1	0		0	36.3	0				1	599	2	0		0			jaune	1	0		1	0		1	0		0		1	0										1	0				0
CT-0971	22	0	2	1	0		0	36.4	0				0			0		0			jaune	1	0		1	0		1	0		0		1	0										1	0				0
CT-0972	58	0	3	1	1	vit-b denk	0	36.2	0				0			0		0			jaune	1	0		1	0		0			0		1	1	0		0		1	420	22	0		1	0				0
CT-0973	11	1	2	1	0		0	36.2	0				0			0		0			jaune	1	0		0			0			0		1	0										1	0				0
CT-0974	20	0	2	1	0		0	36.6	1	demangeaisons vaginales			0			0		0			jaune citron	1	0		1	0		1	0		0		1	0										1	1	entamoeba histolytica/dispar			0
CT-0975	6	1	4	1	0		0	36.3	0				1	503	1	0		0			jaune	1	0		1	0		1	0		0		1	0										1	0				0
CT-0976	33	0	4	1	1	dafrazol	0	36.4	1	douleur gastrique	dentaire		0			0		0			jaune	1	0		1	0		1	0		0		1	0										1	0				0
CT-0977	58	0	1	1	1	amole 5	0	36.4	1	vertige			0			0		0			jaune	1	0		1	0		1	0		0		1	0										1	1	entamoeba histolytica/dispar			0
CT-0978	46	1	3	1	0		0	36.0	1	douleur des reins	selle sanguinolente		0			0		0			jaune	1	0		1	0		1	0		0		1	0										1	1	giardia duodenalis			0
CT-0979	74	1	3	1	0		0	37.8	1	tension	douleur abdominale		0			0		0			jaune	1	0		1	0		1	0		1	1	1	0										1	1	entamoeba histolytica/dispar	blastocystis hominis		0
CT-0980	15	0	2	1	0		0	36.5	0				0			0		0			jaune	1	0		1	0		1	0		0		1	0										1	0				0
CT-0981	19	0	2	1	0		0	36.0	0				0			0		0			jaune	1	0		1	1	1	0			1	1	1	0										1	1	iodamoeba butschlii			0
CT-0982	16	1	2	1	0		0	36.5	0				0			0		0			jaune	1	1	16	0			0			1	16	1	0										1	0				0
CT-0983	12	0	2	1	0		1	37.5	1	fievres	mal de tete	rhum	1	406	1	0		0			jaune	1	0		1	0		1	0		0		1	0										1	0				0
CT-0984	5	0	2	1	0		0	36.7	1	la rougeole	mal de tete		0			0		0			jaune	1	0		1	0		1	0		0		1	0										1	1	giardia duodenalis	blastocystis hominis		0
CT-0985	10	0	2	1	0		0	36.5	0				1	193	1	0		0			jaune	1	0		1	0		1	0		0		0
CT-0986	24	0	4	1	0		0	36.9	1	mal de bas ventre			0			0		1	0	4	jaune	1	0		1	0		1	0		0		1	0										1	1	blastocystis hominis			0
CT-0987	7	0	2	1	0		1	36.5	1	mal de tete	vomissement		0			0		0			jaune	1	0		1	0		1	0		0		1	0										1	0				0
CT-0988	6	0	2	1	0		0	36.2	0				0			0		0			jaune	1	0		1	0		1	0		0		1	0										1	0				0
CT-0989	5	0	2	1	0		0	36.4	0				0			0		0			jaune	1	0		1	0		1	0		0		1	0										1	0				0
CT-0990	4	1	2	1	0		0	36.5	0				0			0		0			jaune	1	0		1	0		1	0		0		1	0										1	0				0
CT-0991	53	0	4	1	0		0	36.9	0				0			0		0			jaune	1	0		1	0		0			0		1	0										1	0				0
CT-0992	35	0	4	1	0		0	36.9	0				0			0		0			jaune	1	0		1	0		1	0		0		1	0										1	0				0
CT-0993	38	1	3	1	0		0	37.2	0				0			0		0				0			0			0					0
CT-0994	60	0	1	1	0		0	37.7	1	douleur articulaire			0			1	5	0			jaune	1	0		1	0		1	0		0		1	0										1	0				0
CT-0995	73	1	4	1	0		0	36.9	0				0			0						0			0			0					1	1	0		1	234	0			0
CT-0996	66	1	3	1	0		0	36.7	1	probleme des yeux			0			0		0			jaune	1	0		1	0		0			0		1	0										1	1	giardia duodenalis			0
CT-0997	57	0	4	1	0		0	37.2	1	maux de tete	rhumatisme		0			0		0			jaune	1	0		1	0		1	0		0		1	0										1	0				0
CT-0998	13	0	2	1	0		0	38.2	1	douleur abdominale								0			jaune	1	0		1	0		1	0		0		1	0										1	0				0
CT-0999	10	1	2	1	0		0	37.0	0				0			0		0			jaune	1	0		0			0			0		0
CT-1000	27	0	4	1	0		0	36.5	1	mot de tete			0			0		0			jaune	1	0		1	0		1	0		0		1	0										1	0				0
CT-1001	9	0	2	1	0		0	37.0	0				0			0		0			jaune	1	0		1	0		1	0		0		1	1	1	43320	1	3660	1	342	0	0		1	1	giardia duodenalis			0
CT-1002	5	1	2	1	0		0	36.5	0				0			0		0			jaune	1	0		1	0		1	0		0		1	1	1	213606	1	3936	0			0		1	0				0
CT-1003	7	0	2	1	0		0	37.2	0				0			0		0			jaune	1	0		1	0		1	0		0		1	0										1	1	blastocystis hominis			0
CT-1004	38	0	4	1	0		0	36.6	0				0			0		0			jaune	1	0		1	0		1	0		0		1	0										1	0				0
CT-1005	5	0	2	1	0		0	36.2	0				0			0		0			jaune	1	0		1	0		1	0		0		1	0										1	0				0
CT-1006	45	0	3	1	0		0	36.2	0				0			0		0			jaune	1	0		1	0		1	0		0		1	0										1	0				0
CT-1007	17	0	2	1	0		0	37.0	0				0			0		0			jaune	1	0		1	0		1	0		0		1	0										1	0				0
CT-1008	16	0	2	1	0		0	36.7	0				0			0		0			jaune	1	0		1	0		1	0		0		1	0										1	0				0
CT-1009	6	0	2	1	0		0	38.8	1	paludisme			0			0		0			jaune	1	0		1	1	4	0			1	4	1	0										1	0				0
CT-1010	16	1	4	1	0		0	37.2	0				0			0		0			jaune	1	1	52	0			0			1	52	1	1	0		0		1	120	2	0		1	1	endolimax nana			0
CT-1011	11	0	2	1	0		0	37.2	0				0			0		0			jaune	1	0		1	0		1	0		0		1	0										1	1	blastocystis hominis			0
CT-1012	7	1	2	1	0		0	37.8	0				0			0		0			jaune	1	0		1	0		1	0		0		1	0										1	0				0
CT-1013	5	1	2	1	0		0	38.2	0				0			0		0			jaune	1	0		1	0		1	0		0		1	0										1	0				0
CT-1014	18	0	2	1	0		0	37.4	0				0			0		0			jaune	1	0		1	0		1	0		0		1	0										1	1	blastocystis hominis			0
CT-1015	39	1	3	1	0		0	37.7	1	nerf			0			0		0			jaune	1	0		1	0		1	0		0		1	0										1	0				0
CT-1016	4	0	2	1	0		0	36.8	0				0			0		0			jaune	1	0		1	0		0			0		0
CT-1017	3	1	4	1	0		0	37.3	0				0			0		0			jaune	1	0		0			0			0		1	0										1	0				0
CT-1018	3	0	4	1	0		0	37.8	0				0			0		0			jaune	1	1	107	0			0			1	107	0
CT-1019	4	0	4	1	0		0	37.3	0				0			0		0			jaune	1	1	77	0			0			1	77	1	1	0		0		1	0	1076	0		1	1	giardia duodenalis			0
CT-1020	38	0	4	1	0		0	38.1	0				0			0		0			jaune	1	1	2	0			0			1	2	1	1	0		0		1	600	8	0		1	0				0
CT-1021	5	0	4	1	0		0	37.9	0				0			0		0			jaune	1	1	42	0			0			1	42	1	0										1	0				0
CT-1022	7	1	2	1	0		0	37.9	0				0			0		0			jaune	1	1	100	0			0			1	100	1	1	0		1	360	0			0		1	1	blastocystis hominis			0
CT-1023	9	0	2	1	0		0	36.9	0				1	444	1	0		0			jaune	1	1	92	0			0			1	92	1	0										1	1	giardia duodenalis			0
CT-1024	10	0	2	1	0		0	37.3	0				0			0		0			jaune	1	0		1	0		1	0		0		1	0										1	0				0
CT-1025	5	0	2	1	0		0	37.8	0				0			0		0			jaune	1	0		1	0		1	0		0		1	0										1	0				0
CT-1026	4	0	2	1	0		0	38.1	0				0			0		0			jaune	1	0		1	0		1	0		0		1	0										1	0				0
CT-1027	76	0	4	1	0		0	36.2	1	douleur abdominale			0			0		0			jaune	1	0		1	0		1	0		0		1	0										1	0				0
CT-1028	1	1	4	1	0		0	37.9	0				0			0		0			jaune	1	0		0			0			0		1	0										1	0				0
CT-1029	34	0	3	1	0		0	38.2	1	maux de tete	la vue		0			0		0			jaune	1	0		1	0		1	0		0		1	0										1	0				0
CT-1030	38	1	3	1	0		0	38.3	1	corps qui gratte			0			0		0			jaune	1	0		1	0		1	0		0		1	1	0		1	435	0			0		1	0				0
CT-1031	2	1	4	1	0		1	38.2	0				0			0		0			jaune	1	0		0			0			0		1	0										1	0				0
CT-1032	26	0	4	1	0		0	37.2	0				0			0		0			jaune	1	0		1	1	3	0			1	3	1	0										1	1	giardia duodenalis			0
CT-1033	17	0	2	1	0		0	38.4	0				0			0		0			jaune	1	0		1	0		0			0		0
CT-1034	1	0	4	1	0		0	38.2	0				0			0		0				0			0			0					1	0										1	0				0
CT-1035	19	0	2	1	0		0	38.2	0				0			0		0			jaune	1	0		1	0		1	0		0		1	0										1	0				0
CT-1036	8	1	2	1	0		0	36.6	1	toux	mal de tete		0			0		0			jaune	1	0		1	0		1	0		0		1	0										1	0				0
CT-1037	11	1	2	1	0		0	37.3	0				0			0		0			jaune	1	0		1	0		1	0		0		1	0										1	0				0
CT-1038	2	1	2	1	0		1	38.2	0				0			0		0			jaune	1	0		1	0		1	0		0		1	0										1	0				0
CT-1039	54	0	1	1	0		0	37.9	1	probleme articulaire			0			0		0			jaune	1	0		1	0		1	0		0		1	0										1	0				0
CT-1040	54	0	1	1	1	hypertension arterielle	0	37.1	1	la grippe			0			0		0			jaune	1	0		1	0		1	0		0		1	0										1	0				0
CT-1041	17	1	2	1	0		0	37.4	1	mal de yeux			0			0		0			jaune	1	0		1	0		1	0		0		1	0										1	0				0
CT-1042	37	0	4	1	0		0	37.8	1	douleur urinaire			0			0		0			jaune	1	0		1	0		1	0		0		1	0										1	0				0
CT-1043	10	1	2	1	0		0	36.2	0				0			0		0			jaune	1	0		1	0		1	0		0		1	0										1	0				0
CT-1044	12	0	2	1	0		0	37.8	0				0			0		0			jaune	1	0		1	0		1	0		0		1	0										1	1	blastocystis hominis			0
CT-1045	6	1	2	1	0		0	36.9	0				0			0		0			jaune	1	0		1	0		1	0		0		1	0										1	0				0
CT-1046	14	1	2	1	0		0	37.9	0				0			0		0			jaune	1	0		1	0		1	0		0		1	0										1	0				0
CT-1047	72	0	4	1	0		0	36.0	0				0			0		0			jaune	1	1	136	0			0			1	136	1	0										1	1	entamoeba coli			0
CT-1048	2	1	4	1	0		0	36.9	0				0			0		0			Jaune trouble	1	1	417	0			0			1	417	0
CT-1049	26	1	3	1	0		0	37.2	1	gono			0			0		0			jaune	1	1	8	0			0			1	8	1	0										1	1	blastocystis hominis			0
CT-1050	11	1	2	1	0		0	36.7	0				0			0		0			jaune	1	1	1657	0			0			1	1657	1	0										1	0				0
CT-1051	5	1	2	1	0		0	36.0	0				0			0		0			marron	1	1	1310	0			0			1	1310	0
CT-1052	19	1	2	1	0		0	37.0	0				0			0		0			jaune	1	0		1	0		1	1	4	1	4	1	0										1	0				0
CT-1053	16	1	2	1	0		0	37.2	0				0			0		0			jaune	1	1	1	0			0			1	1	1	0										1	1	entamoeba histolytica/dispar	iodamoeba butschlii		0
CT-1054	6	1	2	1	0		0	37.5	0				1	1537	1	0		0			jaune	1	1	108	1	0		0			1	108	1	0										1	1	blastocystis hominis			0
CT-1055	21	0	4	1	0		1	36.9	0				0			0		0			jaune	1	0		1	0		0			0		1	0										1	0				0
CT-1056	8	0	2	1	0		0	36.7	0				0			0		0			jaune	1	0		1	0		1	0		0		1	0										1	0				0
CT-1057	12	0	2	1	0		0	36.2	1	mycose			0			0		0			jaune	1	0		1	0		1	0		0		1	0										1	0				0
CT-1058	4	1	2	1	0		0	35.8	0				0			0		0			jaune	1	0		1	0		1	0		0		1	0										1	0				0
CT-1059	47	0	3	1	0		0	37.2	0				0			0		0			jaune	1	0		1	0		1	0		0		1	0										1	0				0
CT-1060	8	0	2	1	0		0	36.2	0				0			0		0			jaune	1	0		1	0		1	0		0		1	1	0		1	102	0			0		1	0				0
CT-1061	21	0	2	1	0		0	36.5	1	diarrhee vomissement			0			0		0			jaune	1	0		1	0		1	0		0		1	0										1	0				0
CT-1062	37	0	4	1	0		0	36.9	1	douleur abdominale			0			0		0			jaune	1	0		1	0		1	0		0		1	0										1	1	blastocystis hominis			0
CT-1063	5	0	4	1	0		0	37.2	0				0			0		0			jaune	1	0		1	0		1	0		0		1	0										1	0				0
CT-1064	43	1	3	1	0		0	36.7	0				0			0		0			jaune	1	0		1	0		1	0		0		1	0										1	0				0
CT-1065	16	0	2	1	0		0	36.0	0				0			0		0			jaune	1	0		1	0		1	0		0		1	0										1	0				0
CT-1066	74	1	4	1	0		0	37.5	1	douleur articulaire			0			0		0			jaune	1	0		1	0		1	0		0		1	0										1	0				0
CT-1067	24	0	2	1	0		0	36.8	0				0			0		0			jaune	1	0		1	0		1	0		0		1	0										1	0				0
CT-1068	16	0	2	1	0		0	36.7	0				0			0		0			jaune	1	0	4	0			0			1	4	1	0										1	0				0
CT-1069	16	0	2	1	0		0	36.0	0				0			0		0			jaune	1	0		1	0		1	0		0		1	0										1	0				0
CT-1070	29	0	2	1	0		0	36.2	0				0			0		0			jaune	1	0		1	0		1	0		0		1	0										1	1	endolimax nana			0
CT-1071	27	1	3	1	0		0	36.1	0				0			0		0			jaune	1	0		1	0		1	0		0		0
CT-1072	8	0	2	1	0		0	36.1	0				0			0		0			jaune	1	0		1	0		1	0		0		1	0										0					0
CT-1073	10	1	2	1	0		0	36.2	0				0			0		0			jaune	1	0		1	0		1	0		0		1	0										1	0				0
CT-1074	37	1	3	1	0		0	36.8	0				0			0		0			jaune	1	0		1	0		0			0		1	0										1	1	blastocystis hominis			0
CT-1075	2	0	4	1	0		1	36.5	0				0			0		0			jaune	1	0		1	0		1	0		0		1	0										1	1	blastocystis hominis			0
CT-1076	78	0	3	1	1	tension	0	36.2	1	mal de ventre	diarrhee		0			0		0			jaune	1	0		1	0		1	0		0		1	0										1	0				0
CT-1077	17	1	2	1	0		0	37.2	0				0			0		0			jaune	1	0		1	0		1	0		0		0
CT-1078	15	1	2	1	0		0	36.7	0				0			0		0			jaune	1	0		1	0		1	0		0		1	0										1	1	blastocystis hominis			0
CT-1079	4	0	2	1	0		0	37.0	0				0			0		0			jaune	1	0		1	0		1	0		0		1	0										1	0				0
CT-1080	47	1	3	1	0		0	36.4	1	douleur articulaire			0			0		0			jaune	1	0		1	0		0			0		1	0										1	0				0
CT-1081	17	0	2	1	0		0		0				0			0		0			jaune	1	0		1	0		1	0		0		1	0										1	1	blastocystis hominis			0
CT-1082	68	1	4	1	0		0	36.3	0				0			0		0			jaune	1	0		0			0			0		1	0										1	1	blastocystis hominis			0
CT-1083	62	0	4	1	0		0	36.2	1	l estomac			0			0		0			jaune	1	0		1	0		1	0		0		1	0										1	0				0
CT-1084	41	0	1	1	0		0	37.2	1	probleme de ventre			0			0		0			jaune	1	0		1	0		1	0		0		1	0										1	0				0
CT-1085	86	0	1	1	1	tension	0	37.9	1	tension			0			0		1	14	0	jaune	1	0		1	0		1	0		0		1	1	0		0		1	12	0	0		1	0				0
CT-1086	15	0	2	1	0		0	36.2	1	mal de ventre			0			0		0			jaune	1	1	58	0			0			1	58	1	0										1	1	blastocystis hominis			0
[truncated: 2 more columns]
